# Supplementary material for: The Diagnostic and Predictive Significance of Immune-Related Genes and Immune Characteristics in the Occurrence and Progression of IgA Nephropathy
Source: J Immunol Res. 2022 Apr 28;2022:9284204. doi: 10.1155/2022/9284204 (PMC9071862; doi:10.1155/2022/9284204)
Supplement: Supplementary Materials — Supplementary Table 1: the immune-related genes downloaded from the import database (https://www.immport.org/shared/). Supplementary Table 2: all data of GO enrichment analysis. Supplementary Table 3: all data of KEGG enrichment analysis. Supplementary Table 4: the target predictions of these 20 DE-miRNAs in the miRDB database. Supplementary Table 5: the target predictions of these 20 DE-miRNAs in the miRWalk database. Supplementary Table 6: the target predictions of these 20 DE-miRNAs in the miRanda database. Supplementary Table 7: the lncRNAs which target the DE-miRNA related to PPIA, ADRB2, and TFRC in the starBase v 3.0 database. [file 9284204.f1.zip]

Archive with 7 entries (7 files):
- Supplementary Table1.txt
- Supplementary Table2.txt
- Supplementary Table3.txt
- Supplementary Table4.txt
- Supplementary Table5.txt
- Supplementary Table6.txt
- Supplementary Table7.txt
