# Supplementary material for: The Diagnostic and Predictive Significance of Immune-Related Genes and Immune Characteristics in the Occurrence and Progression of IgA Nephropathy
Source: J Immunol Res. 2022 Apr 28;2022:9284204. doi: 10.1155/2022/9284204 (PMC9071862; doi:10.1155/2022/9284204)
Supplement: Supplementary Materials — Supplementary Table 1: the immune-related genes downloaded from the import database (https://www.immport.org/shared/). Supplementary Table 2: all data of GO enrichment analysis. Supplementary Table 3: all data of KEGG enrichment analysis. Supplementary Table 4: the target predictions of these 20 DE-miRNAs in the miRDB database. Supplementary Table 5: the target predictions of these 20 DE-miRNAs in the miRWalk database. Supplementary Table 6: the target predictions of these 20 DE-miRNAs in the miRanda database. Supplementary Table 7: the lncRNAs which target the DE-miRNA related to PPIA, ADRB2, and TFRC in the starBase v 3.0 database. [file 9284204.f1.zip › Supplementary Table2.txt]

Term_ID	Term_description	ListHit	ListTotal	PopHit	PopTotal	GeneRatio	BgRatio	Enrichment_score	GeneIds	GeneSymbols	p-value	FDR_bh	Category
GO:0042613	MHC class II protein complex	3	15	13	14857	0.2	0.000875008	228.5692308	3108;3123;3127	HLA-DMA;HLA-DRB1;HLA-DRB5	2.37E-07	1.18E-05	cellular_component
GO:0042605	peptide antigen binding	3	15	15	12391	0.2	0.001210556	165.2133333	3107;3123;3127	HLA-C;HLA-DRB1;HLA-DRB5	6.47E-07	2.65E-05	molecular_function
GO:0071556	integral component of lumenal side of endoplasmic reticulum membrane	3	15	20	14857	0.2	0.001346167	148.57	3107;3123;3127	HLA-C;HLA-DRB1;HLA-DRB5	9.39E-07	2.35E-05	cellular_component
GO:0031295	T cell costimulation	3	15	32	13332	0.2	0.00240024	83.325	3123;3127;9020	HLA-DRB1;HLA-DRB5;MAP3K14	5.60E-06	0.00061651	biological_process
GO:0012507	ER to Golgi transport vesicle membrane	3	15	43	14857	0.2	0.002894259	69.10232558	3107;3123;3127	HLA-C;HLA-DRB1;HLA-DRB5	1.00E-05	0.000167157	cellular_component
GO:0060333	interferon-gamma-mediated signaling pathway	3	15	43	13332	0.2	0.003225323	62.00930233	3107;3123;3127	HLA-C;HLA-DRB1;HLA-DRB5	1.38E-05	0.00076129	biological_process
GO:0006955	immune response	4	15	173	13332	0.266666667	0.012976298	20.55028902	1511;3108;6590;9020	CTSG;HLA-DMA;SLPI;MAP3K14	3.34E-05	0.001225801	biological_process
GO:0019886	antigen processing and presentation of exogenous peptide antigen via MHC class II	3	15	72	13332	0.2	0.00540054	37.03333333	3108;3123;3127	HLA-DMA;HLA-DRB1;HLA-DRB5	6.56E-05	0.001803823	biological_process
GO:0030669	clathrin-coated endocytic vesicle membrane	2	15	15	14857	0.133333333	0.001009625	132.0622222	3123;3127	HLA-DRB1;HLA-DRB5	9.91E-05	0.001239342	cellular_component
GO:0023026	MHC class II protein complex binding	2	15	14	12391	0.133333333	0.001129852	118.0095238	3108;3123	HLA-DMA;HLA-DRB1	0.000123435	0.002530407	molecular_function
GO:0031902	late endosome membrane	3	15	105	14857	0.2	0.007067376	28.29904762	3108;3123;3127	HLA-DMA;HLA-DRB1;HLA-DRB5	0.000146723	0.001467235	cellular_component
GO:0019731	antibacterial humoral response	2	15	18	13332	0.133333333	0.001350135	98.75555556	1511;6590	CTSG;SLPI	0.00017891	0.003936017	biological_process
GO:0070062	extracellular exosome	8	15	1967	14857	0.533333333	0.132395504	4.028334181	10381;6590;3108;962;3107;1511;3123;3127	TUBB3;SLPI;HLA-DMA;CD48;HLA-C;CTSG;HLA-DRB1;HLA-DRB5	0.000251751	0.002097925	cellular_component
GO:0009986	cell surface	4	15	357	14857	0.266666667	0.024029077	11.09766573	1511;3123;3108;3107	CTSG;HLA-DRB1;HLA-DMA;HLA-C	0.000362729	0.002590921	cellular_component
GO:0030658	transport vesicle membrane	2	15	36	14857	0.133333333	0.0024231	55.02592593	3123;3127	HLA-DRB1;HLA-DRB5	0.000587642	0.003672762	cellular_component
GO:0006952	defense response	2	15	34	13332	0.133333333	0.002550255	52.28235294	10392;962	NOD1;CD48	0.000649216	0.011902292	biological_process
GO:0030666	endocytic vesicle membrane	2	15	43	14857	0.133333333	0.002894259	46.06821705	3123;3127	HLA-DRB1;HLA-DRB5	0.000838856	0.00466031	cellular_component
GO:0030141	secretory granule	2	15	46	14857	0.133333333	0.003096184	43.06376812	1511;3002	CTSG;GZMB	0.000959799	0.004798996	cellular_component
GO:0006954	inflammatory response	3	15	185	13332	0.2	0.013876388	14.41297297	146433;414062;10392	IL34;CCL3L3;NOD1	0.001057808	0.016622698	biological_process
GO:0008236	serine-type peptidase activity	2	15	44	12391	0.133333333	0.003550964	37.54848485	1511;3002	CTSG;GZMB	0.001256538	0.017172681	molecular_function
GO:0005765	lysosomal membrane	3	15	236	14857	0.2	0.015884768	12.59067797	3108;3123;3127	HLA-DMA;HLA-DRB1;HLA-DRB5	0.001563443	0.007106557	cellular_component
GO:0032588	trans-Golgi network membrane	2	15	69	14857	0.133333333	0.004644275	28.70917874	3123;3127	HLA-DRB1;HLA-DRB5	0.002146575	0.008944063	cellular_component
GO:0050776	regulation of immune response	2	15	78	13332	0.133333333	0.005850585	22.78974359	3107;911	HLA-C;CD1C	0.003377309	0.029779711	biological_process
GO:0050852	T cell receptor signaling pathway	2	15	87	13332	0.133333333	0.006525653	20.43218391	3123;3127	HLA-DRB1;HLA-DRB5	0.004182793	0.029779711	biological_process
GO:0045087	innate immune response	3	15	303	13332	0.2	0.022727273	8.8	146433;6590;10392	IL34;SLPI;NOD1	0.004317742	0.029779711	biological_process
GO:0043312	neutrophil degranulation	3	15	314	13332	0.2	0.023552355	8.491719745	1511;6590;3107	CTSG;SLPI;HLA-C	0.004771223	0.029779711	biological_process
GO:0070374	positive regulation of ERK1 and ERK2 cascade	2	15	95	13332	0.133333333	0.007125713	18.71157895	414062;10392	CCL3L3;NOD1	0.004966447	0.029779711	biological_process
GO:0043123	positive regulation of I-kappaB kinase/NF-kappaB signaling	2	15	99	13332	0.133333333	0.007425743	17.95555556	9020;10392	MAP3K14;NOD1	0.005381813	0.029779711	biological_process
GO:1904417	positive regulation of xenophagy	1	15	5	13332	0.066666667	0.000375038	177.76	10392	NOD1	0.005613758	0.029779711	biological_process
GO:0048247	lymphocyte chemotaxis	1	15	5	13332	0.066666667	0.000375038	177.76	414062	CCL3L3	0.005613758	0.029779711	biological_process
GO:0043576	regulation of respiratory gaseous exchange	1	15	5	13332	0.066666667	0.000375038	177.76	4929	NR4A2	0.005613758	0.029779711	biological_process
GO:0030884	exogenous lipid antigen binding	1	15	5	12391	0.066666667	0.000403519	165.2133333	911	CD1C	0.006039116	0.034206243	molecular_function
GO:0035259	glucocorticoid receptor binding	1	15	5	12391	0.066666667	0.000403519	165.2133333	4929	NR4A2	0.006039116	0.034206243	molecular_function
GO:0030883	endogenous lipid antigen binding	1	15	5	12391	0.066666667	0.000403519	165.2133333	911	CD1C	0.006039116	0.034206243	molecular_function
GO:0042612	MHC class I protein complex	1	15	6	14857	0.066666667	0.00040385	165.0777778	3107	HLA-C	0.006043495	0.023244213	cellular_component
GO:0042416	dopamine biosynthetic process	1	15	6	13332	0.066666667	0.000450045	148.1333333	4929	NR4A2	0.006732974	0.029779711	biological_process
GO:0002480	antigen processing and presentation of exogenous peptide antigen via MHC class I, TAP-independent	1	15	6	13332	0.066666667	0.000450045	148.1333333	3107	HLA-C	0.006732974	0.029779711	biological_process
GO:0042551	neuron maturation	1	15	6	13332	0.066666667	0.000450045	148.1333333	4929	NR4A2	0.006732974	0.029779711	biological_process
GO:0070098	chemokine-mediated signaling pathway	1	15	6	13332	0.066666667	0.000450045	148.1333333	414062	CCL3L3	0.006732974	0.029779711	biological_process
GO:0016045	detection of bacterium	1	15	6	13332	0.066666667	0.000450045	148.1333333	10392	NOD1	0.006732974	0.029779711	biological_process
GO:0045657	positive regulation of monocyte differentiation	1	15	6	13332	0.066666667	0.000450045	148.1333333	146433	IL34	0.006732974	0.029779711	biological_process
GO:0048007	antigen processing and presentation, exogenous lipid antigen via MHC class Ib	1	15	6	13332	0.066666667	0.000450045	148.1333333	911	CD1C	0.006732974	0.029779711	biological_process
GO:0005615	extracellular space	4	15	802	14857	0.266666667	0.053981288	4.939983375	1511;6590;414062;146433	CTSG;SLPI;CCL3L3;IL34	0.007131141	0.02546836	cellular_component
GO:0019221	cytokine-mediated signaling pathway	2	15	116	13332	0.133333333	0.00870087	15.32413793	146433;414062	IL34;CCL3L3	0.007318714	0.029779711	biological_process
GO:0004252	serine-type endopeptidase activity	2	15	108	12391	0.133333333	0.008716004	15.29753086	1511;3002	CTSG;GZMB	0.007339249	0.034206243	molecular_function
GO:1904948	midbrain dopaminergic neuron differentiation	1	15	7	13332	0.066666667	0.000525053	126.9714286	4929	NR4A2	0.007851015	0.029779711	biological_process
GO:0045651	positive regulation of macrophage differentiation	1	15	7	13332	0.066666667	0.000525053	126.9714286	146433	IL34	0.007851015	0.029779711	biological_process
GO:0032731	positive regulation of interleukin-1 beta production	1	15	7	13332	0.066666667	0.000525053	126.9714286	10392	NOD1	0.007851015	0.029779711	biological_process
GO:0002003	angiotensin maturation	1	15	7	13332	0.066666667	0.000525053	126.9714286	1511	CTSG	0.007851015	0.029779711	biological_process
GO:0021952	central nervous system projection neuron axonogenesis	1	15	7	13332	0.066666667	0.000525053	126.9714286	4929	NR4A2	0.007851015	0.029779711	biological_process
GO:0000139	Golgi membrane	3	15	429	14857	0.2	0.028875278	6.926340326	3107;3123;3127	HLA-C;HLA-DRB1;HLA-DRB5	0.008398854	0.027996181	cellular_component
GO:0046965	retinoid X receptor binding	1	15	7	12391	0.066666667	0.000564926	118.0095238	4929	NR4A2	0.008445217	0.034206243	molecular_function
GO:0002548	monocyte chemotaxis	1	15	8	13332	0.066666667	0.00060006	111.1	414062	CCL3L3	0.00896788	0.030827089	biological_process
GO:0051000	positive regulation of nitric-oxide synthase activity	1	15	8	13332	0.066666667	0.00060006	111.1	10392	NOD1	0.00896788	0.030827089	biological_process
GO:0042053	regulation of dopamine metabolic process	1	15	8	13332	0.066666667	0.00060006	111.1	4929	NR4A2	0.00896788	0.030827089	biological_process
GO:0050700	CARD domain binding	1	15	8	12391	0.066666667	0.00064563	103.2583333	10392	NOD1	0.009646229	0.034206243	molecular_function
GO:0030881	beta-2-microglobulin binding	1	15	8	12391	0.066666667	0.00064563	103.2583333	911	CD1C	0.009646229	0.034206243	molecular_function
GO:0071723	lipopeptide binding	1	15	8	12391	0.066666667	0.00064563	103.2583333	911	CD1C	0.009646229	0.034206243	molecular_function
GO:0042834	peptidoglycan binding	1	15	9	12391	0.066666667	0.000726334	91.78518519	10392	NOD1	0.010845882	0.034206243	molecular_function
GO:0008656	cysteine-type endopeptidase activator activity involved in apoptotic process	1	15	9	12391	0.066666667	0.000726334	91.78518519	10392	NOD1	0.010845882	0.034206243	molecular_function
GO:2001234	negative regulation of apoptotic signaling pathway	1	15	10	13332	0.066666667	0.000750075	88.88	4929	NR4A2	0.011198092	0.037326974	biological_process
GO:0031668	cellular response to extracellular stimulus	1	15	11	13332	0.066666667	0.000825083	80.8	4929	NR4A2	0.012311441	0.0386931	biological_process
GO:1900740	positive regulation of protein insertion into mitochondrial membrane involved in apoptotic signaling pathway	1	15	11	13332	0.066666667	0.000825083	80.8	3002	GZMB	0.012311441	0.0386931	biological_process
GO:0019835	cytolysis	1	15	12	13332	0.066666667	0.00090009	74.06666667	3002	GZMB	0.013423619	0.039908057	biological_process
GO:0070423	nucleotide-binding oligomerization domain containing signaling pathway	1	15	12	13332	0.066666667	0.00090009	74.06666667	10392	NOD1	0.013423619	0.039908057	biological_process
GO:0001975	response to amphetamine	1	15	13	13332	0.066666667	0.000975098	68.36923077	4929	NR4A2	0.014534629	0.040995106	biological_process
GO:1901224	positive regulation of NIK/NF-kappaB signaling	1	15	13	13332	0.066666667	0.000975098	68.36923077	10392	NOD1	0.014534629	0.040995106	biological_process
GO:0042267	natural killer cell mediated cytotoxicity	1	15	14	13332	0.066666667	0.001050105	63.48571429	3002	GZMB	0.01564447	0.043022293	biological_process
GO:0071542	dopaminergic neuron differentiation	1	15	15	13332	0.066666667	0.001125113	59.25333333	4929	NR4A2	0.016753145	0.044947463	biological_process
GO:0002286	T cell activation involved in immune response	1	15	16	13332	0.066666667	0.00120012	55.55	911	CD1C	0.017860655	0.045690047	biological_process
GO:0002474	antigen processing and presentation of peptide antigen via MHC class I	1	15	16	13332	0.066666667	0.00120012	55.55	3107	HLA-C	0.017860655	0.045690047	biological_process
GO:0043085	positive regulation of catalytic activity	1	15	17	13332	0.066666667	0.001275128	52.28235294	4929	NR4A2	0.018967	0.047417499	biological_process
GO:0001772	immunological synapse	1	15	19	14857	0.066666667	0.001278858	52.12982456	3002	GZMB	0.019020983	0.059440572	cellular_component
GO:0030593	neutrophil chemotaxis	1	15	18	13332	0.066666667	0.001350135	49.37777778	414062	CCL3L3	0.020072181	0.049065332	biological_process
GO:0004709	MAP kinase kinase kinase activity	1	15	18	12391	0.066666667	0.001452667	45.89259259	9020	MAP3K14	0.021581893	0.063204116	molecular_function
GO:0071944	cell periphery	1	15	24	14857	0.066666667	0.0016154	41.26944444	10381	TUBB3	0.02397008	0.068481332	cellular_component
GO:0005576	extracellular region	4	15	1153	14857	0.266666667	0.077606515	3.436137612	1511;6590;414062;146433	CTSG;SLPI;CCL3L3;IL34	0.02465328	0.068481332	cellular_component
GO:0004879	nuclear receptor activity	1	15	21	12391	0.066666667	0.001694778	39.33650794	4929	NR4A2	0.025136327	0.068705961	molecular_function
GO:0071347	cellular response to interleukin-1	1	15	23	13332	0.066666667	0.001725173	38.64347826	414062	CCL3L3	0.025580681	0.05754274	biological_process
GO:0023014	signal transduction by protein phosphorylation	1	15	23	13332	0.066666667	0.001725173	38.64347826	9020	MAP3K14	0.025580681	0.05754274	biological_process
GO:0032760	positive regulation of tumor necrosis factor production	1	15	23	13332	0.066666667	0.001725173	38.64347826	10392	NOD1	0.025580681	0.05754274	biological_process
GO:0043280	positive regulation of cysteine-type endopeptidase activity involved in apoptotic process	1	15	24	13332	0.066666667	0.00180018	37.03333333	10392	NOD1	0.026678907	0.05754274	biological_process
GO:0007017	microtubule-based process	1	15	24	13332	0.066666667	0.00180018	37.03333333	10381	TUBB3	0.026678907	0.05754274	biological_process
GO:0050832	defense response to fungus	1	15	24	13332	0.066666667	0.00180018	37.03333333	1511	CTSG	0.026678907	0.05754274	biological_process
GO:0004866	endopeptidase inhibitor activity	1	15	24	12391	0.066666667	0.00193689	34.41944444	6590	SLPI	0.028678706	0.073489185	molecular_function
GO:0032755	positive regulation of interleukin-6 production	1	15	29	13332	0.066666667	0.002175218	30.64827586	10392	NOD1	0.032152729	0.068015389	biological_process
GO:0031098	stress-activated protein kinase signaling cascade	1	15	31	13332	0.066666667	0.002325233	28.67096774	9020	MAP3K14	0.034334203	0.071259666	biological_process
GO:0045071	negative regulation of viral genome replication	1	15	33	13332	0.066666667	0.002475248	26.93333333	6590	SLPI	0.036511086	0.072477793	biological_process
GO:0032147	activation of protein kinase activity	1	15	35	13332	0.066666667	0.002625263	25.39428571	9020	MAP3K14	0.038683389	0.072477793	biological_process
GO:0071260	cellular response to mechanical stimulus	1	15	35	13332	0.066666667	0.002625263	25.39428571	9020	MAP3K14	0.038683389	0.072477793	biological_process
GO:0035580	specific granule lumen	1	15	40	14857	0.066666667	0.002692334	24.76166667	6590	SLPI	0.039651038	0.104344836	cellular_component
GO:0007254	JNK cascade	1	15	36	13332	0.066666667	0.00270027	24.68888889	10392	NOD1	0.039767825	0.072477793	biological_process
GO:0022617	extracellular matrix disassembly	1	15	36	13332	0.066666667	0.00270027	24.68888889	1511	CTSG	0.039767825	0.072477793	biological_process
GO:0046330	positive regulation of JNK cascade	1	15	36	13332	0.066666667	0.00270027	24.68888889	10392	NOD1	0.039767825	0.072477793	biological_process
GO:0006919	activation of cysteine-type endopeptidase activity involved in apoptotic process	1	15	36	13332	0.066666667	0.00270027	24.68888889	10392	NOD1	0.039767825	0.072477793	biological_process
GO:0007249	I-kappaB kinase/NF-kappaB signaling	1	15	37	13332	0.066666667	0.002775278	24.02162162	9020	MAP3K14	0.040851119	0.072477793	biological_process
GO:0008344	adult locomotory behavior	1	15	37	13332	0.066666667	0.002775278	24.02162162	4929	NR4A2	0.040851119	0.072477793	biological_process
GO:0010494	cytoplasmic stress granule	1	15	43	14857	0.066666667	0.002894259	23.03410853	1511	CTSG	0.042564912	0.10641228	cellular_component
GO:0003707	steroid hormone receptor activity	1	15	36	12391	0.066666667	0.002905335	22.9462963	4929	NR4A2	0.042728433	0.103050926	molecular_function
GO:0071346	cellular response to interferon-gamma	1	15	40	13332	0.066666667	0.0030003	22.22	414062	CCL3L3	0.044094163	0.076989808	biological_process
GO:0019730	antimicrobial humoral response	1	15	41	13332	0.066666667	0.003075308	21.67804878	1511	CTSG	0.045172901	0.077640923	biological_process
GO:0038061	NIK/NF-kappaB signaling	1	15	45	13332	0.066666667	0.003375338	19.75111111	9020	MAP3K14	0.049476502	0.082460836	biological_process
GO:0009791	post-embryonic development	1	15	45	13332	0.066666667	0.003375338	19.75111111	4929	NR4A2	0.049476502	0.082460836	biological_process
GO:0045444	fat cell differentiation	1	15	46	13332	0.066666667	0.003450345	19.32173913	4929	NR4A2	0.05054957	0.082991831	biological_process
GO:0051259	protein oligomerization	1	15	47	13332	0.066666667	0.003525353	18.9106383	10392	NOD1	0.051621507	0.083505379	biological_process
GO:0005886	plasma membrane	6	15	2870	14857	0.4	0.193174934	2.070662021	911;962;3107;1511;3123;3127	CD1C;CD48;HLA-C;CTSG;HLA-DRB1;HLA-DRB5	0.052567573	0.119751189	cellular_component
GO:0030670	phagocytic vesicle membrane	1	15	54	14857	0.066666667	0.00363465	18.34197531	3107	HLA-C	0.053178671	0.119751189	cellular_component
GO:0006915	apoptotic process	2	15	336	13332	0.133333333	0.02520252	5.29047619	3002;10392	GZMB;NOD1	0.053569235	0.084948731	biological_process
GO:0034599	cellular response to oxidative stress	1	15	50	13332	0.066666667	0.003750375	17.776	4929	NR4A2	0.054830545	0.084948731	biological_process
GO:0060337	type I interferon signaling pathway	1	15	50	13332	0.066666667	0.003750375	17.776	3107	HLA-C	0.054830545	0.084948731	biological_process
GO:0042277	peptide binding	1	15	47	12391	0.066666667	0.003793076	17.57588652	10381	TUBB3	0.055440505	0.126281151	molecular_function
GO:0035578	azurophil granule lumen	1	15	58	14857	0.066666667	0.003903884	17.07701149	1511	CTSG	0.057010916	0.119751189	cellular_component
GO:0002479	antigen processing and presentation of exogenous peptide antigen via MHC class I, TAP-dependent	1	15	53	13332	0.066666667	0.003975398	16.76981132	3107	HLA-C	0.058029446	0.085109854	biological_process
GO:0032091	negative regulation of protein binding	1	15	53	13332	0.066666667	0.003975398	16.76981132	6590	SLPI	0.058029446	0.085109854	biological_process
GO:0060070	canonical Wnt signaling pathway	1	15	53	13332	0.066666667	0.003975398	16.76981132	4929	NR4A2	0.058029446	0.085109854	biological_process
GO:0071356	cellular response to tumor necrosis factor	1	15	53	13332	0.066666667	0.003975398	16.76981132	414062	CCL3L3	0.058029446	0.085109854	biological_process
GO:0016020	membrane	4	15	1512	14857	0.266666667	0.101770209	2.620282187	3108;3123;3002;962	HLA-DMA;HLA-DRB1;GZMB;CD48	0.058542704	0.119751189	cellular_component
GO:0016301	kinase activity	1	15	50	12391	0.066666667	0.004035187	16.52133333	9020	MAP3K14	0.058879989	0.127056818	molecular_function
GO:0055038	recycling endosome membrane	1	15	61	14857	0.066666667	0.004105809	16.23715847	3107	HLA-C	0.059875595	0.119751189	cellular_component
GO:0050829	defense response to Gram-negative bacterium	1	15	59	13332	0.066666667	0.004425443	15.06440678	1511	CTSG	0.064396956	0.092307338	biological_process
GO:0001666	response to hypoxia	1	15	60	13332	0.066666667	0.00450045	14.81333333	4929	NR4A2	0.065454294	0.092307338	biological_process
GO:0071222	cellular response to lipopolysaccharide	1	15	60	13332	0.066666667	0.00450045	14.81333333	1511	CTSG	0.065454294	0.092307338	biological_process
GO:0008013	beta-catenin binding	1	15	57	12391	0.066666667	0.004600113	14.49239766	4929	NR4A2	0.066860044	0.13706309	molecular_function
GO:0070498	interleukin-1-mediated signaling pathway	1	15	63	13332	0.066666667	0.004725473	14.10793651	10392	NOD1	0.06861962	0.094351978	biological_process
GO:0000187	activation of MAPK activity	1	15	63	13332	0.066666667	0.004725473	14.10793651	10392	NOD1	0.06861962	0.094351978	biological_process
GO:0030667	secretory granule membrane	1	15	71	14857	0.066666667	0.004778892	13.95023474	3107	HLA-C	0.069365969	0.133396094	cellular_component
GO:0007346	regulation of mitotic cell cycle	1	15	65	13332	0.066666667	0.004875488	13.67384615	9020	MAP3K14	0.070724276	0.096045312	biological_process
GO:0050830	defense response to Gram-positive bacterium	1	15	67	13332	0.066666667	0.005025503	13.26567164	10392	NOD1	0.072824491	0.096514386	biological_process
GO:0032496	response to lipopolysaccharide	1	15	67	13332	0.066666667	0.005025503	13.26567164	6590	SLPI	0.072824491	0.096514386	biological_process
GO:0043231	intracellular membrane-bounded organelle	2	15	447	14857	0.133333333	0.030086828	4.431618195	3108;9020	HLA-DMA;MAP3K14	0.073258124	0.135663192	cellular_component
GO:0008233	peptidase activity	1	15	63	12391	0.066666667	0.005084335	13.11216931	1511	CTSG	0.073649779	0.143792426	molecular_function
GO:0001934	positive regulation of protein phosphorylation	1	15	70	13332	0.066666667	0.005250525	12.69714286	146433	IL34	0.07596651	0.099479953	biological_process
GO:0043524	negative regulation of neuron apoptotic process	1	15	72	13332	0.066666667	0.00540054	12.34444444	4929	NR4A2	0.078055664	0.099838641	biological_process
GO:0033209	tumor necrosis factor-mediated signaling pathway	1	15	72	13332	0.066666667	0.00540054	12.34444444	9020	MAP3K14	0.078055664	0.099838641	biological_process
GO:0001764	neuron migration	1	15	73	13332	0.066666667	0.005475548	12.17534247	4929	NR4A2	0.079098588	0.100009709	biological_process
GO:0031225	anchored component of membrane	1	15	83	14857	0.066666667	0.005586592	11.93333333	962	CD48	0.080636378	0.143993532	cellular_component
GO:0051092	positive regulation of NF-kappaB transcription factor activity	1	15	75	13332	0.066666667	0.005625563	11.85066667	10392	NOD1	0.081181132	0.101476415	biological_process
GO:0000278	mitotic cell cycle	1	15	76	13332	0.066666667	0.00570057	11.69473684	10381	TUBB3	0.082220755	0.101621158	biological_process
GO:0050900	leukocyte migration	1	15	77	13332	0.066666667	0.005775578	11.54285714	962	CD48	0.08325928	0.101761343	biological_process
GO:0004867	serine-type endopeptidase inhibitor activity	1	15	74	12391	0.066666667	0.005972077	11.16306306	6590	SLPI	0.085978021	0.15555014	molecular_function
GO:0005200	structural constituent of cytoskeleton	1	15	78	12391	0.066666667	0.006294891	10.59059829	10381	TUBB3	0.090422924	0.15555014	molecular_function
GO:0043547	positive regulation of GTPase activity	1	15	84	13332	0.066666667	0.00630063	10.58095238	414062	CCL3L3	0.090498303	0.109393553	biological_process
GO:0005125	cytokine activity	1	15	79	12391	0.066666667	0.006375595	10.45654008	146433	IL34	0.091530994	0.15555014	molecular_function
GO:0008083	growth factor activity	1	15	82	12391	0.066666667	0.006617706	10.07398374	146433	IL34	0.094847647	0.15555014	molecular_function
GO:0042742	defense response to bacterium	1	15	89	13332	0.066666667	0.006675668	9.986516854	10392	NOD1	0.095636331	0.114347787	biological_process
GO:0006367	transcription initiation from RNA polymerase II promoter	1	15	93	13332	0.066666667	0.006975698	9.556989247	4929	NR4A2	0.099727233	0.117956943	biological_process
GO:0001650	fibrillar center	1	15	106	14857	0.066666667	0.007134684	9.344025157	9020	MAP3K14	0.101882778	0.175659962	cellular_component
GO:0002250	adaptive immune response	1	15	96	13332	0.066666667	0.00720072	9.258333333	911	CD1C	0.102784069	0.12027923	biological_process
GO:0003729	mRNA binding	1	15	93	12391	0.066666667	0.007505448	8.882437276	6590	SLPI	0.106912267	0.165654645	molecular_function
GO:0008201	heparin binding	1	15	95	12391	0.066666667	0.007666855	8.695438596	1511	CTSG	0.109089644	0.165654645	molecular_function
GO:0031901	early endosome membrane	1	15	118	14857	0.066666667	0.007942384	8.393785311	3107	HLA-C	0.112785066	0.186276244	cellular_component
GO:0045121	membrane raft	1	15	121	14857	0.066666667	0.008144309	8.185674931	962	CD48	0.115491271	0.186276244	cellular_component
GO:0044267	cellular protein metabolic process	1	15	109	13332	0.066666667	0.008175818	8.15412844	1511	CTSG	0.115918753	0.134221714	biological_process
GO:0016323	basolateral plasma membrane	1	15	131	14857	0.066666667	0.008817392	7.560814249	10392	NOD1	0.124456416	0.19446315	cellular_component
GO:0007411	axon guidance	1	15	131	13332	0.066666667	0.009825983	6.784732824	10381	TUBB3	0.137738642	0.157825527	biological_process
GO:0004672	protein kinase activity	1	15	122	12391	0.066666667	0.009845856	6.771038251	9020	MAP3K14	0.138003467	0.198142946	molecular_function
GO:0004872	receptor activity	1	15	127	12391	0.066666667	0.010249375	6.504461942	962	CD48	0.14326081	0.198142946	molecular_function
GO:0051607	defense response to virus	1	15	137	13332	0.066666667	0.010276028	6.487591241	9020	MAP3K14	0.143601684	0.162847271	biological_process
GO:0042803	protein homodimerization activity	2	15	559	12391	0.133333333	0.045113389	2.955515802	4929;10392	NR4A2;NOD1	0.144982643	0.198142946	molecular_function
GO:0005764	lysosome	1	15	157	14857	0.066666667	0.010567409	6.308704883	911	CD1C	0.147370473	0.220555998	cellular_component
GO:0010008	endosome membrane	1	15	160	14857	0.066666667	0.010769334	6.190416667	911	CD1C	0.149978079	0.220555998	cellular_component
GO:0006508	proteolysis	1	15	144	13332	0.066666667	0.01080108	6.172222222	1511	CTSG	0.150394867	0.168810565	biological_process
GO:0007165	signal transduction	2	15	628	13332	0.133333333	0.04710471	2.830573248	4929;10392	NR4A2;NOD1	0.155430071	0.172700079	biological_process
GO:0042981	regulation of apoptotic process	1	15	156	13332	0.066666667	0.01170117	5.697435897	9020	MAP3K14	0.161923445	0.17811579	biological_process
GO:0031012	extracellular matrix	1	15	176	14857	0.066666667	0.011846268	5.627651515	1511	CTSG	0.163760053	0.233942933	cellular_component
GO:0030424	axon	1	15	203	14857	0.066666667	0.013663593	4.879146141	10381	TUBB3	0.186545229	0.259090595	cellular_component
GO:0016324	apical plasma membrane	1	15	210	14857	0.066666667	0.014134751	4.716507937	10392	NOD1	0.192357177	0.259942131	cellular_component
GO:0001077	transcriptional activator activity, RNA polymerase II proximal promoter sequence-specific DNA binding	1	15	177	12391	0.066666667	0.014284561	4.667043315	4929	NR4A2	0.194213463	0.256862967	molecular_function
GO:0016579	protein deubiquitination	1	15	192	13332	0.066666667	0.01440144	4.629166667	10392	NOD1	0.195639217	0.213072414	biological_process
GO:0043025	neuronal cell body	1	15	229	14857	0.066666667	0.01541361	4.325181951	10381	TUBB3	0.207937699	0.273602235	cellular_component
GO:0016032	viral process	1	15	217	13332	0.066666667	0.016276628	4.095852535	3107	HLA-C	0.218303417	0.235425253	biological_process
GO:0019899	enzyme binding	1	15	203	12391	0.066666667	0.016382859	4.069293924	6590	SLPI	0.219577136	0.2785166	molecular_function
GO:0042802	identical protein binding	2	15	739	12391	0.133333333	0.059640061	2.235633739	146433;10392	IL34;NOD1	0.224171898	0.2785166	molecular_function
GO:0030425	dendrite	1	15	261	14857	0.066666667	0.017567477	3.794891443	10381	TUBB3	0.23354608	0.299418052	cellular_component
GO:0006468	protein phosphorylation	1	15	235	13332	0.066666667	0.017626763	3.78212766	1511	CTSG	0.234251032	0.250171005	biological_process
GO:0005874	microtubule	1	15	269	14857	0.066666667	0.018105943	3.682032218	10381	TUBB3	0.23982631	0.299782888	cellular_component
GO:0008285	negative regulation of cell proliferation	1	15	243	13332	0.066666667	0.018226823	3.657613169	414062	CCL3L3	0.241240933	0.25515868	biological_process
GO:0003924	GTPase activity	1	15	247	12391	0.066666667	0.019933823	3.34439946	10381	TUBB3	0.260809949	0.312981233	molecular_function
GO:0000978	RNA polymerase II proximal promoter sequence-specific DNA binding	1	15	254	12391	0.066666667	0.020498749	3.252230971	4929	NR4A2	0.267179101	0.312981233	molecular_function
GO:0016607	nuclear speck	1	15	306	14857	0.066666667	0.020596352	3.236819172	4929	NR4A2	0.268252628	0.326997165	cellular_component
GO:0008284	positive regulation of cell proliferation	1	15	279	13332	0.066666667	0.020927093	3.185663082	146433	IL34	0.271964876	0.284915584	biological_process
GO:0005887	integral component of plasma membrane	2	15	1018	14857	0.133333333	0.06851989	1.945907007	911;962	CD1C;CD48	0.274677619	0.326997165	cellular_component
GO:0004674	protein serine/threonine kinase activity	1	15	281	12391	0.066666667	0.02267775	2.939739027	9020	MAP3K14	0.291269161	0.331723211	molecular_function
GO:0035556	intracellular signal transduction	1	15	308	13332	0.066666667	0.02310231	2.885714286	10392	NOD1	0.29586604	0.307030796	biological_process
GO:0005525	GTP binding	1	15	334	12391	0.066666667	0.026955048	2.473253493	10381	TUBB3	0.336422684	0.372792704	molecular_function
GO:0046982	protein heterodimerization activity	1	15	357	12391	0.066666667	0.028811234	2.313912232	4929	NR4A2	0.35516962	0.383209326	molecular_function
GO:0007186	G-protein coupled receptor signaling pathway	1	15	427	13332	0.066666667	0.032028203	2.081498829	414062	CCL3L3	0.386482012	0.397317956	biological_process
GO:0005524	ATP binding	2	15	1153	12391	0.133333333	0.093051408	1.432899682	9020;10392	MAP3K14;NOD1	0.413390883	0.434590416	molecular_function
GO:0000122	negative regulation of transcription from RNA polymerase II promoter	1	15	476	13332	0.066666667	0.03570357	1.867226891	4929	NR4A2	0.420529081	0.428316657	biological_process
GO:0005737	cytoplasm	4	15	3289	14857	0.266666667	0.221377129	1.204580926	4929;10381;9020;10392	NR4A2;TUBB3;MAP3K14;NOD1	0.43259134	0.496442482	cellular_component
GO:0005634	nucleus	5	15	4252	14857	0.333333333	0.28619506	1.164706805	4929;10381;3002;9020;1511	NR4A2;TUBB3;GZMB;MAP3K14;CTSG	0.436869384	0.496442482	cellular_component
GO:0003677	DNA binding	2	15	1264	12391	0.133333333	0.102009523	1.307067511	4929;6590	NR4A2;SLPI	0.461726495	0.473269658	molecular_function
GO:0045944	positive regulation of transcription from RNA polymerase II promoter	1	15	588	13332	0.066666667	0.04410441	1.511564626	4929	NR4A2	0.491841804	0.496354114	biological_process
GO:0005794	Golgi apparatus	1	15	688	14857	0.066666667	0.046308138	1.439631783	3107	HLA-C	0.509123752	0.565693058	cellular_component
GO:0005783	endoplasmic reticulum	1	15	712	14857	0.066666667	0.047923538	1.391104869	3107	HLA-C	0.521454952	0.566798861	cellular_component
GO:0008270	zinc ion binding	1	15	629	12391	0.066666667	0.05076265	1.313301537	4929	NR4A2	0.542463961	0.542463961	molecular_function
GO:0005739	mitochondrion	1	15	1031	14857	0.066666667	0.069394898	0.960685419	3002	GZMB	0.660177285	0.702316261	cellular_component
GO:0005829	cytosol	3	15	3743	14857	0.2	0.251935115	0.793855196	9020;3002;10392	MAP3K14;GZMB;NOD1	0.769237981	0.801289563	cellular_component
GO:0006351	transcription, DNA-templated	1	15	1565	13332	0.066666667	0.117386739	0.567923323	4929	NR4A2	0.846502445	0.846502445	biological_process
GO:0005654	nucleoplasm	1	15	2356	14857	0.066666667	0.158578448	0.420401811	4929	NR4A2	0.925075198	0.943954283	cellular_component
GO:0016021	integral component of membrane	1	15	2780	14857	0.066666667	0.187117184	0.356282974	3108	HLA-DMA	0.955361242	0.955361242	cellular_component
