# Supplementary material for: The Diagnostic and Predictive Significance of Immune-Related Genes and Immune Characteristics in the Occurrence and Progression of IgA Nephropathy
Source: J Immunol Res. 2022 Apr 28;2022:9284204. doi: 10.1155/2022/9284204 (PMC9071862; doi:10.1155/2022/9284204)
Supplement: Supplementary Materials — Supplementary Table 1: the immune-related genes downloaded from the import database (https://www.immport.org/shared/). Supplementary Table 2: all data of GO enrichment analysis. Supplementary Table 3: all data of KEGG enrichment analysis. Supplementary Table 4: the target predictions of these 20 DE-miRNAs in the miRDB database. Supplementary Table 5: the target predictions of these 20 DE-miRNAs in the miRWalk database. Supplementary Table 6: the target predictions of these 20 DE-miRNAs in the miRanda database. Supplementary Table 7: the lncRNAs which target the DE-miRNA related to PPIA, ADRB2, and TFRC in the starBase v 3.0 database. [file 9284204.f1.zip › Supplementary Table3.txt]

Term_ID	Term_description	ListHit	ListTotal	PopHit	PopTotal	GeneRatio	BgRatio	Enrichment_score	GeneIds	GeneSymbols	p-value	FDR_bh	Classification_level1
path:hsa05323	Rheumatoid arthritis	10	30	86	7246	0.333333333	0.011868617	28.08527132	3725;3683;3569;3108;3123;3127;6348;414062;3553;2353	JUN;ITGAL;IL6;HLA-DMA;HLA-DRB1;HLA-DRB5;CCL3;CCL3L3;IL1B;FOS	8.04E-13	9.72E-11	Human Diseases
path:hsa05332	Graft-versus-host disease	7	30	37	7246	0.233333333	0.005106266	45.6954955	3002;3107;3569;3108;3123;3127;3553	GZMB;HLA-C;IL6;HLA-DMA;HLA-DRB1;HLA-DRB5;IL1B	9.29E-11	5.62E-09	Human Diseases
path:hsa04940	Type I diabetes mellitus	6	30	41	7246	0.2	0.005658294	35.34634146	3002;3107;3108;3123;3127;3553	GZMB;HLA-C;HLA-DMA;HLA-DRB1;HLA-DRB5;IL1B	1.20E-08	4.86E-07	Human Diseases
path:hsa05132	Salmonella infection	7	30	84	7246	0.233333333	0.011592603	20.12777778	3725;2920;3569;6348;414062;3553;2353	JUN;CXCL2;IL6;CCL3;CCL3L3;IL1B;FOS	3.58E-08	1.08E-06	Human Diseases
path:hsa04640	Hematopoietic cell lineage	7	30	94	7246	0.233333333	0.012972675	17.98652482	7037;911;3569;3108;3123;3127;3553	TFRC;CD1C;IL6;HLA-DMA;HLA-DRB1;HLA-DRB5;IL1B	7.88E-08	1.91E-06	Organismal Systems
path:hsa04659	Th17 cell differentiation	7	30	105	7246	0.233333333	0.014490754	16.10222222	3725;3569;3108;3123;3127;3553;2353	JUN;IL6;HLA-DMA;HLA-DRB1;HLA-DRB5;IL1B;FOS	1.70E-07	2.95E-06	Organismal Systems
path:hsa05321	Inflammatory bowel disease (IBD)	6	30	63	7246	0.2	0.008694452	23.0031746	3725;3569;3108;3123;3127;3553	JUN;IL6;HLA-DMA;HLA-DRB1;HLA-DRB5;IL1B	1.71E-07	2.95E-06	Human Diseases
path:hsa04668	TNF signaling pathway	7	30	110	7246	0.233333333	0.015180789	15.37030303	3976;3725;9020;3569;2920;3553;2353	LIF;JUN;MAP3K14;IL6;CXCL2;IL1B;FOS	2.34E-07	3.43E-06	Environmental Information Processing
path:hsa05330	Allograft rejection	5	30	35	7246	0.166666667	0.004830251	34.5047619	3002;3107;3108;3123;3127	GZMB;HLA-C;HLA-DMA;HLA-DRB1;HLA-DRB5	2.55E-07	3.43E-06	Human Diseases
path:hsa05140	Leishmaniasis	6	30	70	7246	0.2	0.009660502	20.70285714	3725;3108;3123;3127;3553;2353	JUN;HLA-DMA;HLA-DRB1;HLA-DRB5;IL1B;FOS	3.23E-07	3.91E-06	Human Diseases
path:hsa05166	Human T-cell leukemia virus 1 infection	9	30	253	7246	0.3	0.034915816	8.592094862	3725;9020;3107;3683;3569;3108;3123;3127;2353	JUN;MAP3K14;HLA-C;ITGAL;IL6;HLA-DMA;HLA-DRB1;HLA-DRB5;FOS	5.03E-07	5.21E-06	Human Diseases
path:hsa05168	Herpes simplex infection	8	30	183	7246	0.266666667	0.025255313	10.55883424	3725;3107;3569;3108;3123;3127;3553;2353	JUN;HLA-C;IL6;HLA-DMA;HLA-DRB1;HLA-DRB5;IL1B;FOS	5.17E-07	5.21E-06	Human Diseases
path:hsa05169	Epstein-Barr virus infection	8	30	198	7246	0.266666667	0.027325421	9.758922559	3725;9020;3107;3683;3569;3108;3123;3127	JUN;MAP3K14;HLA-C;ITGAL;IL6;HLA-DMA;HLA-DRB1;HLA-DRB5	9.42E-07	8.77E-06	Human Diseases
path:hsa04672	Intestinal immune network for IgA production	5	30	46	7246	0.166666667	0.00634833	26.25362319	9020;3569;3108;3123;3127	MAP3K14;IL6;HLA-DMA;HLA-DRB1;HLA-DRB5	1.04E-06	9.02E-06	Organismal Systems
path:hsa05320	Autoimmune thyroid disease	5	30	50	7246	0.166666667	0.006900359	24.15333333	3002;3107;3108;3123;3127	GZMB;HLA-C;HLA-DMA;HLA-DRB1;HLA-DRB5	1.60E-06	1.29E-05	Human Diseases
path:hsa05416	Viral myocarditis	5	30	56	7246	0.166666667	0.007728402	21.56547619	3107;3683;3108;3123;3127	HLA-C;ITGAL;HLA-DMA;HLA-DRB1;HLA-DRB5	2.83E-06	2.04E-05	Human Diseases
path:hsa05142	Chagas disease (American trypanosomiasis)	6	30	101	7246	0.2	0.013938725	14.34851485	3725;3569;6348;414062;3553;2353	JUN;IL6;CCL3;CCL3L3;IL1B;FOS	2.86E-06	2.04E-05	Human Diseases
path:hsa04620	Toll-like receptor signaling pathway	6	30	102	7246	0.2	0.014076732	14.20784314	3725;3569;6348;414062;3553;2353	JUN;IL6;CCL3;CCL3L3;IL1B;FOS	3.03E-06	2.04E-05	Organismal Systems
path:hsa05133	Pertussis	5	30	76	7246	0.166666667	0.010488545	15.89035088	3725;10392;3569;3553;2353	JUN;NOD1;IL6;IL1B;FOS	1.29E-05	8.22E-05	Human Diseases
path:hsa04060	Cytokine-cytokine receptor interaction	8	30	292	7246	0.266666667	0.040298096	6.617351598	3976;2920;146433;6363;3569;6348;414062;3553	LIF;CXCL2;IL34;CCL19;IL6;CCL3;CCL3L3;IL1B	1.70E-05	0.000103074	Environmental Information Processing
path:hsa04145	Phagosome	6	30	148	7246	0.2	0.020425062	9.791891892	10381;7037;3107;3108;3123;3127	TUBB3;TFRC;HLA-C;HLA-DMA;HLA-DRB1;HLA-DRB5	2.60E-05	0.000149721	Cellular Processes
path:hsa04658	Th1 and Th2 cell differentiation	5	30	90	7246	0.166666667	0.012420646	13.41851852	3725;3108;3123;3127;2353	JUN;HLA-DMA;HLA-DRB1;HLA-DRB5;FOS	2.95E-05	0.000162152	Organismal Systems
path:hsa04657	IL-17 signaling pathway	5	30	93	7246	0.166666667	0.012834667	12.98566308	3725;3569;2920;3553;2353	JUN;IL6;CXCL2;IL1B;FOS	3.46E-05	0.000174253	Organismal Systems
path:hsa04064	NF-kappa B signaling pathway	5	30	93	7246	0.166666667	0.012834667	12.98566308	5328;9020;6363;2920;3553	PLAU;MAP3K14;CCL19;CXCL2;IL1B	3.46E-05	0.000174253	Environmental Information Processing
path:hsa05164	Influenza A	6	30	169	7246	0.2	0.023323213	8.575147929	3725;3569;3108;3123;3127;3553	JUN;IL6;HLA-DMA;HLA-DRB1;HLA-DRB5;IL1B	5.49E-05	0.000262059	Human Diseases
path:hsa05150	Staphylococcus aureus infection	4	30	52	7246	0.133333333	0.007176373	18.57948718	3108;3123;3127;3683	HLA-DMA;HLA-DRB1;HLA-DRB5;ITGAL	5.63E-05	0.000262059	Human Diseases
path:hsa05120	Epithelial cell signaling in Helicobacter pylori infection	4	30	68	7246	0.133333333	0.009384488	14.20784314	1839;3725;9020;10392	HBEGF;JUN;MAP3K14;NOD1	0.000161775	0.00072499	Human Diseases
path:hsa04612	Antigen processing and presentation	4	30	69	7246	0.133333333	0.009522495	14.00193237	3108;3123;3127;3107	HLA-DMA;HLA-DRB1;HLA-DRB5;HLA-C	0.000171237	0.000739989	Organismal Systems
path:hsa05310	Asthma	3	30	28	7246	0.1	0.003864201	25.87857143	3108;3123;3127	HLA-DMA;HLA-DRB1;HLA-DRB5	0.000195676	0.00081644	Human Diseases
path:hsa04514	Cell adhesion molecules (CAMs)	5	30	142	7246	0.166666667	0.019597019	8.504694836	3107;3683;3108;3123;3127	HLA-C;ITGAL;HLA-DMA;HLA-DRB1;HLA-DRB5	0.000258618	0.001043092	Environmental Information Processing
path:hsa04621	NOD-like receptor signaling pathway	5	30	167	7246	0.166666667	0.023047198	7.231536926	3725;10392;3569;2920;3553	JUN;NOD1;IL6;CXCL2;IL1B	0.000547072	0.002135346	Organismal Systems
path:hsa05152	Tuberculosis	5	30	175	7246	0.166666667	0.024151256	6.900952381	3569;3108;3123;3127;3553	IL6;HLA-DMA;HLA-DRB1;HLA-DRB5;IL1B	0.000677334	0.002561169	Human Diseases
path:hsa04625	C-type lectin receptor signaling pathway	4	30	104	7246	0.133333333	0.014352746	9.28974359	3725;9020;3553;3569	JUN;MAP3K14;IL1B;IL6	0.000823624	0.003019956	Organismal Systems
path:hsa05167	Kaposi sarcoma-associated herpesvirus infection	5	30	186	7246	0.166666667	0.025669335	6.492831541	3725;3107;3569;2920;2353	JUN;HLA-C;IL6;CXCL2;FOS	0.000892966	0.003177907	Human Diseases
path:hsa05144	Malaria	3	30	49	7246	0.1	0.006762352	14.7877551	3683;3553;3569	ITGAL;IL1B;IL6	0.001037802	0.003587831	Human Diseases
path:hsa05134	Legionellosis	3	30	55	7246	0.1	0.007590395	13.17454545	2920;3553;3569	CXCL2;IL1B;IL6	0.001453266	0.004884589	Human Diseases
path:hsa04380	Osteoclast differentiation	4	30	125	7246	0.133333333	0.017250897	7.729066667	3725;9020;3553;2353	JUN;MAP3K14;IL1B;FOS	0.001634314	0.005344648	Organismal Systems
path:hsa04650	Natural killer cell mediated cytotoxicity	4	30	127	7246	0.133333333	0.017526911	7.607349081	3107;3683;3002;962	HLA-C;ITGAL;GZMB;CD48	0.001732807	0.005517624	Organismal Systems
path:hsa05322	Systemic lupus erythematosus	4	30	130	7246	0.133333333	0.017940933	7.431794872	1511;3123;3108;3127	CTSG;HLA-DRB1;HLA-DMA;HLA-DRB5	0.001888207	0.005858282	Human Diseases
path:hsa05163	Human cytomegalovirus infection	5	30	223	7246	0.166666667	0.0307756	5.41554559	3107;3569;6348;414062;3553	HLA-C;IL6;CCL3;CCL3L3;IL1B	0.002005243	0.006065861	Human Diseases
path:hsa04210	Apoptosis	4	30	135	7246	0.133333333	0.018630969	7.15654321	3725;9020;3002;2353	JUN;MAP3K14;GZMB;FOS	0.00216836	0.006399308	Cellular Processes
path:hsa04010	MAPK signaling pathway	5	30	295	7246	0.166666667	0.040712117	4.093785311	3725;3164;9020;3553;2353	JUN;NR4A1;MAP3K14;IL1B;FOS	0.006666172	0.018413154	Environmental Information Processing
path:hsa05202	Transcriptional misregulation in cancer	4	30	185	7246	0.133333333	0.025531328	5.222342342	8013;5328;3002;3569	NR4A3;PLAU;GZMB;IL6	0.006706032	0.018413154	Human Diseases
path:hsa05146	Amoebiasis	3	30	95	7246	0.1	0.013110682	7.627368421	1511;3553;3569	CTSG;IL1B;IL6	0.006859661	0.018413154	Human Diseases
path:hsa04062	Chemokine signaling pathway	4	30	187	7246	0.133333333	0.025807342	5.166488414	6363;6348;2920;414062	CCL19;CCL3;CXCL2;CCL3L3	0.006963167	0.018413154	Organismal Systems
path:hsa01522	Endocrine resistance	3	30	96	7246	0.1	0.013248689	7.547916667	1839;3725;2353	HBEGF;JUN;FOS	0.007061299	0.018413154	Human Diseases
path:hsa01523	Antifolate resistance	2	30	31	7246	0.066666667	0.004278222	15.5827957	3553;3569	IL1B;IL6	0.007152217	0.018413154	Human Diseases
path:hsa04933	AGE-RAGE signaling pathway in diabetic complications	3	30	99	7246	0.1	0.01366271	7.319191919	3725;3553;3569	JUN;IL1B;IL6	0.007687351	0.01937853	Human Diseases
path:hsa04660	T cell receptor signaling pathway	3	30	101	7246	0.1	0.013938725	7.174257426	3725;9020;2353	JUN;MAP3K14;FOS	0.00812248	0.020057554	Organismal Systems
path:hsa05143	African trypanosomiasis	2	30	34	7246	0.066666667	0.004692244	14.20784314	3553;3569	IL1B;IL6	0.008562716	0.020315463	Human Diseases
path:hsa05020	Prion diseases	2	30	34	7246	0.066666667	0.004692244	14.20784314	3553;3569	IL1B;IL6	0.008562716	0.020315463	Human Diseases
path:hsa04928	Parathyroid hormone synthesis, secretion and action	3	30	106	7246	0.1	0.014628761	6.835849057	1839;4929;2353	HBEGF;NR4A2;FOS	0.009273287	0.021578226	Organismal Systems
path:hsa05145	Toxoplasmosis	3	30	111	7246	0.1	0.015318797	6.527927928	3108;3123;3127	HLA-DMA;HLA-DRB1;HLA-DRB5	0.010515343	0.024006725	Human Diseases
path:hsa04915	Estrogen signaling pathway	3	30	136	7246	0.1	0.018768976	5.327941176	1839;3725;2353	HBEGF;JUN;FOS	0.018137796	0.03990315	Organismal Systems
path:hsa05418	Fluid shear stress and atherosclerosis	3	30	136	7246	0.1	0.018768976	5.327941176	3725;3553;2353	JUN;IL1B;FOS	0.018137796	0.03990315	Human Diseases
path:hsa05161	Hepatitis B	3	30	143	7246	0.1	0.019735026	5.067132867	3569;3725;2353	IL6;JUN;FOS	0.020703496	0.044734339	Human Diseases
path:hsa04932	Non-alcoholic fatty liver disease (NAFLD)	3	30	145	7246	0.1	0.020011041	4.997241379	3725;3553;3569	JUN;IL1B;IL6	0.021471674	0.04558022	Human Diseases
path:hsa04623	Cytosolic DNA-sensing pathway	2	30	62	7246	0.066666667	0.008556445	7.791397849	3553;3569	IL1B;IL6	0.026871287	0.056059063	Organismal Systems
path:hsa05031	Amphetamine addiction	2	30	68	7246	0.066666667	0.009384488	7.103921569	3725;2353	JUN;FOS	0.03188039	0.065381817	Human Diseases
path:hsa04662	B cell receptor signaling pathway	2	30	70	7246	0.066666667	0.009660502	6.900952381	3725;2353	JUN;FOS	0.033626385	0.06781321	Organismal Systems
path:hsa04012	ErbB signaling pathway	2	30	85	7246	0.066666667	0.01173061	5.683137255	1839;3725	HBEGF;JUN	0.047853565	0.093859737	Environmental Information Processing
path:hsa04024	cAMP signaling pathway	3	30	199	7246	0.1	0.027463428	3.64120603	3725;154;2353	JUN;ADRB2;FOS	0.048101991	0.093859737	Environmental Information Processing
path:hsa05210	Colorectal cancer	2	30	86	7246	0.066666667	0.011868617	5.617054264	3725;2353	JUN;FOS	0.048869119	0.093859737	Human Diseases
path:hsa05170	Human immunodeficiency virus 1 infection	3	30	211	7246	0.1	0.029119514	3.434123223	3107;3725;2353	HLA-C;JUN;FOS	0.055529206	0.104610429	Human Diseases
path:hsa04912	GnRH signaling pathway	2	30	93	7246	0.066666667	0.012834667	5.194265233	1839;3725	HBEGF;JUN	0.056195685	0.104610429	Organismal Systems
path:hsa04925	Aldosterone synthesis and secretion	2	30	96	7246	0.066666667	0.013248689	5.031944444	4929;3164	NR4A2;NR4A1	0.059448053	0.108988097	Organismal Systems
path:hsa05231	Choline metabolism in cancer	2	30	99	7246	0.066666667	0.01366271	4.879461279	3725;2353	JUN;FOS	0.062764948	0.113351622	Human Diseases
path:hsa04066	HIF-1 signaling pathway	2	30	100	7246	0.066666667	0.013800718	4.830666667	7037;3569	TFRC;IL6	0.063884577	0.113676967	Environmental Information Processing
path:hsa04614	Renin-angiotensin system	1	30	23	7246	0.033333333	0.003174165	10.50144928	1511	CTSG	0.09114352	0.15983139	Organismal Systems
path:hsa04926	Relaxin signaling pathway	2	30	130	7246	0.066666667	0.017940933	3.715897436	3725;2353	JUN;FOS	0.100362868	0.173258844	Organismal Systems
path:hsa05162	Measles	2	30	131	7246	0.066666667	0.01807894	3.687531807	3553;3569	IL1B;IL6	0.101664281	0.173258844	Human Diseases
path:hsa05224	Breast cancer	2	30	147	7246	0.066666667	0.020287055	3.2861678	3725;2353	JUN;FOS	0.123107197	0.206888484	Human Diseases
path:hsa04921	Oxytocin signaling pathway	2	30	152	7246	0.066666667	0.020977091	3.178070175	3725;2353	JUN;FOS	0.130026033	0.215522603	Organismal Systems
path:hsa04218	Cellular senescence	2	30	158	7246	0.066666667	0.021805134	3.057383966	3107;3569	HLA-C;IL6	0.138449741	0.226384036	Cellular Processes
path:hsa04217	Necroptosis	2	30	162	7246	0.066666667	0.022357163	2.981893004	3553;5478	IL1B;PPIA	0.144133862	0.22947628	Cellular Processes
path:hsa04630	Jak-STAT signaling pathway	2	30	162	7246	0.066666667	0.022357163	2.981893004	3976;3569	LIF;IL6	0.144133862	0.22947628	Environmental Information Processing
path:hsa04216	Ferroptosis	1	30	40	7246	0.033333333	0.005520287	6.038333333	7037	TFRC	0.153293832	0.240190877	Cellular Processes
path:hsa04530	Tight junction	2	30	170	7246	0.066666667	0.02346122	2.841568627	3725;911	JUN;CD1C	0.155651974	0.240190877	Cellular Processes
path:hsa05219	Bladder cancer	1	30	41	7246	0.033333333	0.005658294	5.891056911	1839	HBEGF	0.156818837	0.240190877	Human Diseases
path:hsa05030	Cocaine addiction	1	30	49	7246	0.033333333	0.006762352	4.929251701	3725	JUN	0.184512711	0.279075476	Human Diseases
path:hsa05205	Proteoglycans in cancer	2	30	198	7246	0.066666667	0.027325421	2.43973064	1839;5328	HBEGF;PLAU	0.197234403	0.29356736	Human Diseases
path:hsa05203	Viral carcinogenesis	2	30	200	7246	0.066666667	0.027601435	2.415333333	3107;3725	HLA-C;JUN	0.200264073	0.29356736	Human Diseases
path:hsa04923	Regulation of lipolysis in adipocytes	1	30	54	7246	0.033333333	0.007452388	4.472839506	154	ADRB2	0.201372652	0.29356736	Organismal Systems
path:hsa05130	Pathogenic Escherichia coli infection	1	30	55	7246	0.033333333	0.007590395	4.391515152	10381	TUBB3	0.204703967	0.294871191	Human Diseases
path:hsa04927	Cortisol synthesis and secretion	1	30	64	7246	0.033333333	0.008832459	3.773958333	3164	NR4A1	0.234087487	0.326269332	Organismal Systems
path:hsa04924	Renin secretion	1	30	65	7246	0.033333333	0.008970466	3.715897436	154	ADRB2	0.237286787	0.326269332	Organismal Systems
path:hsa05131	Shigellosis	1	30	65	7246	0.033333333	0.008970466	3.715897436	10392	NOD1	0.237286787	0.326269332	Human Diseases
path:hsa04137	Mitophagy - animal	1	30	65	7246	0.033333333	0.008970466	3.715897436	3725	JUN	0.237286787	0.326269332	Cellular Processes
path:hsa05211	Renal cell carcinoma	1	30	69	7246	0.033333333	0.009522495	3.500483092	3725	JUN	0.24995529	0.339826855	Human Diseases
path:hsa04917	Prolactin signaling pathway	1	30	70	7246	0.033333333	0.009660502	3.45047619	2353	FOS	0.253090491	0.340266105	Organismal Systems
path:hsa04144	Endocytosis	2	30	244	7246	0.066666667	0.033673751	1.979781421	3107;7037	HLA-C;TFRC	0.268008604	0.356363089	Cellular Processes
path:hsa01521	EGFR tyrosine kinase inhibitor resistance	1	30	79	7246	0.033333333	0.010902567	3.057383966	3569	IL6	0.280743044	0.365267831	Human Diseases
path:hsa04610	Complement and coagulation cascades	1	30	79	7246	0.033333333	0.010902567	3.057383966	5328	PLAU	0.280743044	0.365267831	Organismal Systems
path:hsa05410	Hypertrophic cardiomyopathy (HCM)	1	30	85	7246	0.033333333	0.01173061	2.841568627	3569	IL6	0.298625452	0.384400848	Human Diseases
path:hsa04540	Gap junction	1	30	88	7246	0.033333333	0.012144632	2.74469697	10381	TUBB3	0.307404725	0.391536544	Cellular Processes
path:hsa04970	Salivary secretion	1	30	90	7246	0.033333333	0.012420646	2.683703704	154	ADRB2	0.313198456	0.394760553	Organismal Systems
path:hsa04713	Circadian entrainment	1	30	96	7246	0.033333333	0.013248689	2.515972222	2353	FOS	0.330299929	0.411288703	Organismal Systems
path:hsa05215	Prostate cancer	1	30	97	7246	0.033333333	0.013386696	2.490034364	5328	PLAU	0.333109859	0.411288703	Human Diseases
path:hsa04750	Inflammatory mediator regulation of TRP channels	1	30	99	7246	0.033333333	0.01366271	2.43973064	3553	IL1B	0.338695569	0.413961251	Organismal Systems
path:hsa04931	Insulin resistance	1	30	107	7246	0.033333333	0.014766768	2.257320872	3569	IL6	0.360589556	0.433792605	Human Diseases
path:hsa04080	Neuroactive ligand-receptor interaction	2	30	305	7246	0.066666667	0.042092189	1.583825137	1511;154	CTSG;ADRB2	0.362091348	0.433792605	Environmental Information Processing
path:hsa05200	Pathways in cancer	3	30	523	7246	0.1	0.072177753	1.385468451	3569;3725;2353	IL6;JUN;FOS	0.369610299	0.435036527	Human Diseases
path:hsa04725	Cholinergic synapse	1	30	112	7246	0.033333333	0.015456804	2.156547619	2353	FOS	0.373915692	0.435036527	Organismal Systems
path:hsa04670	Leukocyte transendothelial migration	1	30	112	7246	0.033333333	0.015456804	2.156547619	3683	ITGAL	0.373915692	0.435036527	Organismal Systems
path:hsa04722	Neurotrophin signaling pathway	1	30	119	7246	0.033333333	0.016422854	2.029691877	3725	JUN	0.392122105	0.451874045	Organismal Systems
path:hsa04142	Lysosome	1	30	123	7246	0.033333333	0.016974883	1.963685637	1511	CTSG	0.40229486	0.459223378	Cellular Processes
path:hsa04728	Dopaminergic synapse	1	30	131	7246	0.033333333	0.01807894	1.843765903	2353	FOS	0.422148973	0.475692958	Organismal Systems
path:hsa04068	FoxO signaling pathway	1	30	132	7246	0.033333333	0.018216947	1.82979798	3569	IL6	0.42458545	0.475692958	Environmental Information Processing
path:hsa04151	PI3K-Akt signaling pathway	2	30	353	7246	0.066666667	0.048716533	1.368460812	3164;3569	NR4A1;IL6	0.433399117	0.481112782	Environmental Information Processing
path:hsa04550	Signaling pathways regulating pluripotency of stem cells	1	30	139	7246	0.033333333	0.019182998	1.73764988	3976	LIF	0.441364863	0.485501349	Cellular Processes
path:hsa04261	Adrenergic signaling in cardiomyocytes	1	30	144	7246	0.033333333	0.019873033	1.677314815	154	ADRB2	0.453059532	0.493875706	Organismal Systems
path:hsa04310	Wnt signaling pathway	1	30	146	7246	0.033333333	0.020149048	1.6543379	3725	JUN	0.457670827	0.494447947	Environmental Information Processing
path:hsa05206	MicroRNAs in cancer	1	30	150	7246	0.033333333	0.020701076	1.610222222	5328	PLAU	0.466780935	0.499827373	Human Diseases
path:hsa04934	Cushing syndrome	1	30	154	7246	0.033333333	0.021253105	1.568398268	3164	NR4A1	0.475743028	0.50495532	Human Diseases
path:hsa04022	cGMP-PKG signaling pathway	1	30	163	7246	0.033333333	0.02249517	1.481799591	154	ADRB2	0.495378537	0.518960507	Environmental Information Processing
path:hsa05010	Alzheimer disease	1	30	164	7246	0.033333333	0.022633177	1.472764228	3553	IL1B	0.497515858	0.518960507	Human Diseases
path:hsa04020	Calcium signaling pathway	1	30	182	7246	0.033333333	0.025117306	1.327106227	154	ADRB2	0.534524055	0.552798382	Environmental Information Processing
path:hsa04510	Focal adhesion	1	30	199	7246	0.033333333	0.027463428	1.213735343	3725	JUN	0.567047778	0.581464246	Cellular Processes
path:hsa04015	Rap1 signaling pathway	1	30	206	7246	0.033333333	0.028429478	1.172491909	3683	ITGAL	0.579791462	0.589535857	Environmental Information Processing
path:hsa04810	Regulation of actin cytoskeleton	1	30	213	7246	0.033333333	0.029395529	1.133959311	3683	ITGAL	0.592172191	0.597106959	Cellular Processes
path:hsa05165	Human papillomavirus infection	1	30	339	7246	0.033333333	0.046784433	0.712487709	3107	HLA-C	0.763162435	0.763162435	Human Diseases
