# Supplementary material for: The Diagnostic and Predictive Significance of Immune-Related Genes and Immune Characteristics in the Occurrence and Progression of IgA Nephropathy
Source: J Immunol Res. 2022 Apr 28;2022:9284204. doi: 10.1155/2022/9284204 (PMC9071862; doi:10.1155/2022/9284204)
Supplement: Supplementary Materials — Supplementary Table 1: the immune-related genes downloaded from the import database (https://www.immport.org/shared/). Supplementary Table 2: all data of GO enrichment analysis. Supplementary Table 3: all data of KEGG enrichment analysis. Supplementary Table 4: the target predictions of these 20 DE-miRNAs in the miRDB database. Supplementary Table 5: the target predictions of these 20 DE-miRNAs in the miRWalk database. Supplementary Table 6: the target predictions of these 20 DE-miRNAs in the miRanda database. Supplementary Table 7: the lncRNAs which target the DE-miRNA related to PPIA, ADRB2, and TFRC in the starBase v 3.0 database. [file 9284204.f1.zip › Supplementary Table4.txt]

miRNA_v22	EntrezGeneID	GeneSymbol	miRDB_mRNA	miRDB_Score
hsa-miR-143-3p	5663	PSEN1	NM_000021	84.16191713
hsa-miR-888-5p	154	ADRB2	NM_000024	90.46688943
hsa-miR-143-3p	773	CACNA1A	NM_000068	87.0637
hsa-miR-34c-5p	1130	LYST	NM_000081	86.88633087
hsa-miR-143-3p	1277	COL1A1	NM_000088	80.808
hsa-miR-135a-5p	1285	COL4A3	NM_000091	94.04901271
hsa-miR-135a-5p	1289	COL5A1	NM_000093	84.6769
hsa-miR-888-5p	1356	CP	NM_000096	80.2594
hsa-miR-31-5p	1756	DMD	NM_000109	81.6548
hsa-miR-133a-3p	2200	FBN1	NM_000138	97.28257069
hsa-miR-133a-3p	2512	FTL	NM_000146	86.3781
hsa-miR-133a-3p	2517	FUCA1	NM_000147	86.9525
hsa-miR-31-5p	2643	GCH1	NM_000161	82.721
hsa-miR-892a	2697	GJA1	NM_000165	96.1162
hsa-miR-143-3p	2737	GLI3	NM_000168	88.65001121
hsa-miR-216b-5p	3099	HK2	NM_000189	91.76768434
hsa-miR-143-5p	3651	PDX1	NM_000209	80.0772388
hsa-miR-34c-5p	182	JAG1	NM_000214	87.28764966
hsa-miR-34c-5p	4233	MET	NM_000245	98.25038497
hsa-miR-142-3p	4261	CIITA	NM_000246	81.457
hsa-miR-143-3p	4644	MYO5A	NM_000259	94.3832
hsa-miR-135a-5p	5191	PEX7	NM_000288	94.59298
hsa-miR-34c-5p	5351	PLOD1	NM_000302	86.3674
hsa-miR-133a-3p	5745	PTH1R	NM_000316	82.1765
hsa-miR-892a	6310	ATXN1	NM_000332	91.63958
hsa-miR-199b-5p	6314	ATXN7	NM_000333	86.5527
hsa-miR-143-3p	7253	TSHR	NM_000369	82.4095
hsa-miR-143-3p	7274	TTPA	NM_000370	94.92486303
hsa-miR-888-5p	1290	COL5A2	NM_000393	89.8626
hsa-miR-142-3p	1959	EGR2	NM_000399	93.82623
hsa-miR-135a-5p	5172	SLC26A4	NM_000441	82.3759
hsa-miR-892a	5896	RAG1	NM_000448	90.20290154
hsa-miR-34c-5p	3172	HNF4A	NM_000457	92.08548965
hsa-miR-135a-5p	7068	THRB	87.1368
hsa-miR-143-3p	7068	THRB	89.62587856
hsa-miR-892a	7337	UBE3A	88.26026668
hsa-miR-135a-5p	2138	EYA1	85.2682
hsa-miR-133a-3p	2668	GDNF	80.57776935
hsa-miR-142-5p	2668	GDNF	86.58204798
hsa-miR-216b-5p	3239	HOXD13	82.2815
hsa-miR-888-5p	5354	PLP1	82.3192
hsa-miR-34c-5p	3570	IL6R	87.91003095
hsa-miR-378d	2209	FCGR1A	82.3545
hsa-miR-378e	2209	FCGR1A	82.3545
hsa-miR-892a	3484	IGFBP1	91.27837
hsa-miR-143-3p	3488	IGFBP5	96.98202
hsa-miR-199b-5p	5054	SERPINE1	85.6203
hsa-miR-143-3p	6402	SELL	88.63034602
hsa-miR-143-5p	148	ADRA1A	81.68365
hsa-miR-143-5p	153	ADRB1	89.2962
hsa-miR-135a-5p	552	AVPR1A	80.1619
hsa-miR-216b-5p	552	AVPR1A	80.1777
hsa-miR-135a-5p	777	CACNA1E	90.67185954
hsa-miR-199b-5p	783	CACNB2	80.22800344
hsa-miR-34c-5p	784	CACNB3	88.9172
hsa-miR-888-5p	1562	CYP2C18	91.19037
hsa-miR-199b-5p	1595	CYP51A1	87.5132
hsa-miR-34c-5p	2556	GABRA3	92.71654731
hsa-miR-216b-5p	2571	GAD1	94.67252
hsa-miR-133a-3p	2891	GRIA2	86.86895799
hsa-miR-135a-5p	2892	GRIA3	90.58449
hsa-miR-135a-5p	2899	GRIK3	80.06722416
hsa-miR-888-5p	2977	GUCY1A2	88.88283394
hsa-miR-143-3p	3357	HTR2B	82.551
hsa-miR-143-3p	3359	HTR3A	82.0096
hsa-miR-143-5p	3759	KCNJ2	88.6209
hsa-miR-34c-5p	4254	KITLG	86.11483744
hsa-miR-143-3p	4256	MGP	94.40584439
hsa-miR-135a-5p	4306	NR3C2	98.99856723
hsa-miR-199b-5p	4887	NPY2R	80.1547
hsa-miR-892a	5066	PAM	93.27548639
hsa-miR-143-3p	5091	PC	94.16308
hsa-miR-31-5p	5091	PC	82.5871
hsa-miR-874-3p	5153	PDE1B	86.5936
hsa-miR-142-5p	5534	PPP3R1	82.85011323
hsa-miR-135a-5p	5618	PRLR	92.2822013
hsa-miR-34c-5p	5740	PTGIS	85.83920066
hsa-miR-133a-3p	5915	RARB	82.1877
hsa-miR-142-3p	5916	RARG	80.7414
hsa-miR-135a-5p	493	ATP2B4	80.36077672
hsa-miR-135a-5p	4090	SMAD5	86.7157
hsa-miR-142-5p	4090	SMAD5	84.38514933
hsa-miR-142-3p	57509	MTUS1	92.15324
hsa-miR-133a-3p	54812	AFTPH	90.64688
hsa-miR-199b-5p	54812	AFTPH	80.0393
hsa-miR-199b-5p	118813	ZFYVE27	93.35871
hsa-miR-142-5p	636	BICD1	89.0043
hsa-miR-34c-5p	399474	TMEM200B	80.34833412
hsa-miR-216b-5p	4086	SMAD1	94.84713083
hsa-miR-31-5p	6239	RREB1	82.84227964
hsa-miR-135a-5p	114882	OSBPL8	87.90853908
hsa-miR-143-3p	9400	RECQL5	93.53504525
hsa-miR-142-5p	9229	DLGAP1	84.30965547
hsa-miR-874-3p	9229	DLGAP1	81.2844935
hsa-miR-199b-5p	388335	TMEM220	83.6383
hsa-miR-34c-5p	440730	TRIM67	83.27920765
hsa-miR-142-5p	8440	NCK2	92.58148003
hsa-miR-31-5p	205	AK4	92.772379
hsa-miR-142-5p	5329	PLAUR	88.3735
hsa-miR-133a-3p	388403	YPEL2	83.05367803
hsa-miR-133a-3p	51542	VPS54	95.0401
hsa-miR-142-5p	51542	VPS54	87.1346
hsa-miR-31-5p	8650	NUMB	87.6821
hsa-miR-888-5p	8650	NUMB	93.24278
hsa-miR-142-3p	51652	CHMP3	81.1989
hsa-miR-143-5p	163131	ZNF780B	80.9355482
hsa-miR-133a-3p	540	ATP7B	87.18478872
hsa-miR-135a-5p	6477	SIAH1	81.55924384
hsa-miR-34c-5p	8986	RPS6KA4	84.47750454
hsa-miR-135a-5p	6386	SDCBP	89.4198
hsa-miR-888-5p	157773	C8orf48	85.5342
hsa-miR-31-5p	3321	IGSF3	87.3417
hsa-miR-216b-5p	7799	PRDM2	90.387
hsa-miR-142-5p	10206	TRIM13	83.64190596
hsa-miR-888-5p	6760	SS18	85.66322718
hsa-miR-133a-3p	10342	TFG	92.76178
hsa-miR-135a-5p	10814	CPLX2	97.52224435
hsa-miR-34c-5p	10814	CPLX2	82.68999875
hsa-miR-142-5p	493856	CISD2	83.00745997
hsa-miR-378d	201725	C4orf46	86.6707
hsa-miR-378e	201725	C4orf46	86.6707
hsa-miR-135a-5p	55973	BCAP29	83.90976128
hsa-miR-216b-5p	55740	ENAH	81.0827
hsa-miR-142-5p	340533	KIAA2022	85.23322008
hsa-miR-143-3p	340533	KIAA2022	84.32554133
hsa-miR-143-5p	6542	SLC7A2	92.06241508
hsa-miR-874-3p	4601	MXI1	82.1651
hsa-miR-888-5p	4601	MXI1	88.70956523
hsa-miR-874-3p	9818	NUP58	81.1341
hsa-miR-888-5p	55775	TDP1	91.6281511
hsa-miR-199b-5p	90333	ZNF468	81.05244625
hsa-miR-133a-3p	5516	PPP2CB	95.34696
hsa-miR-142-3p	25943	C20orf194	96.10555416
hsa-miR-135a-5p	134829	CLVS2	93.12219
hsa-miR-142-5p	134829	CLVS2	92.15261155
hsa-miR-892a	284611	FAM102B	90.49252
hsa-miR-142-5p	340554	ZC3H12B	93.94230086
hsa-miR-31-5p	394263	MUC21	81.9519
hsa-miR-216b-5p	5908	RAP1B	90.24895
hsa-miR-31-5p	286410	ATP11C	85.3904
hsa-miR-133a-3p	9586	CREB5	82.8469
hsa-miR-133a-3p	116113	FOXP4	82.71217283
hsa-miR-135a-5p	339344	MYPOP	86.5802
hsa-miR-142-3p	503835	DUXA	92.92222882
hsa-miR-199b-5p	284390	ZNF763	98.01574506
hsa-miR-216b-5p	401548	SNX30	82.42121395
hsa-miR-133a-3p	892	CCNC	88.8912
hsa-miR-888-5p	390927	ZNF793	97.53694337
hsa-miR-892a	401720	FIGNL2	85.008
hsa-miR-874-3p	51427	ZNF107	87.3725
hsa-miR-34c-5p	766	CA7	83.2774
hsa-miR-135a-5p	860	RUNX2	97.68175329
hsa-miR-142-5p	548645	DNAJC25	89.762
hsa-miR-216b-5p	152404	IGSF11	92.45233235
hsa-miR-31-5p	152404	IGSF11	86.28477293
hsa-miR-133a-3p	117584	RFFL	94.97807
hsa-miR-888-5p	387921	NHLRC3	90.02519009
hsa-miR-133a-3p	6670	SP3	90.12084
hsa-miR-133a-3p	10296	MAEA	86.60269749
hsa-miR-34c-5p	122525	C14orf28	84.8324
hsa-miR-888-5p	203547	VMA21	81.35760215
hsa-miR-142-5p	4515	MTCP1	91.86126946
hsa-miR-135a-5p	7436	VLDLR	93.87083969
hsa-miR-888-5p	22797	TFEC	91.21575931
hsa-miR-216b-5p	4915	NTRK2	81.84053728
hsa-miR-892a	5106	PCK2	90.47708
hsa-miR-142-3p	9698	PUM1	83.778
hsa-miR-143-3p	83877	TM2D2	86.1608
hsa-miR-874-3p	89795	NAV3	81.581
hsa-miR-142-5p	30011	SH3KBP1	82.5699
hsa-miR-142-5p	4683	NBN	87.09017595
hsa-miR-34c-5p	8936	WASF1	88.3111
hsa-miR-199b-5p	10659	CELF2	85.1819
hsa-miR-133a-3p	56853	CELF4	96.87131351
hsa-miR-142-3p	3654	IRAK1	82.7101
hsa-miR-142-3p	201475	RAB12	86.8371
hsa-miR-143-5p	201475	RAB12	87.7856
hsa-miR-216b-5p	27236	ARFIP1	85.1347613
hsa-miR-143-3p	51104	ABHD17B	88.9293
hsa-miR-31-5p	283219	KCTD21	89.4999
hsa-miR-135a-5p	387263	C6orf120	87.8837
hsa-miR-892a	27245	AHDC1	80.0981
hsa-miR-199b-5p	164	AP1G1	86.96427805
hsa-miR-133a-3p	389432	SAMD5	86.22186759
hsa-miR-135a-5p	406	ARNTL	81.9324
hsa-miR-142-3p	406	ARNTL	91.70464
hsa-miR-142-5p	9715	FAM131B	88.5302
hsa-miR-874-3p	23646	PLD3	82.2107
hsa-miR-34c-5p	57222	ERGIC1	83.09891763
hsa-miR-133a-3p	1456	CSNK1G3	95.07399548
hsa-miR-133a-3p	55179	FAIM	92.1049
hsa-miR-143-5p	255743	NPNT	86.3222
hsa-miR-34c-5p	255743	NPNT	93.58012
hsa-miR-888-5p	51128	SAR1B	88.55554657
hsa-miR-143-5p	4063	LY9	86.05549683
hsa-miR-199b-5p	619279	ZNF704	93.35187555
hsa-miR-143-3p	160428	ALDH1L2	82.28157976
hsa-miR-216b-5p	162073	ITPRIPL2	82.06259082
hsa-miR-888-5p	6262	RYR2	93.16244
hsa-miR-199b-5p	116987	AGAP1	88.80083671
hsa-miR-142-5p	6780	STAU1	92.06331784
hsa-miR-143-5p	9097	USP14	92.5675035
hsa-miR-142-3p	5142	PDE4B	86.1093
hsa-miR-34c-5p	85458	DIXDC1	85.1034
hsa-miR-133a-3p	79183	TTPAL	89.85527927
hsa-miR-143-3p	79183	TTPAL	88.01083649
hsa-miR-892a	4133	MAP2	80.4516
hsa-miR-135a-5p	256356	GK5	85.82283155
hsa-miR-142-5p	256356	GK5	93.77740601
hsa-miR-142-5p	8239	USP9X	87.16751371
hsa-miR-135a-5p	58487	CREBZF	82.5089
hsa-miR-31-5p	9633	MTL5	85.10260489
hsa-miR-31-5p	129450	TYW5	84.53032855
hsa-miR-888-5p	6619	SNAPC3	83.49283099
hsa-miR-143-3p	642938	FAM196A	85.80224196
hsa-miR-216b-5p	642938	FAM196A	89.7851
hsa-miR-892a	10447	FAM3C	81.5649
hsa-miR-199b-5p	27065	NSG1	91.65299
hsa-miR-142-5p	27030	MLH3	88.48174968
hsa-miR-135a-5p	57180	ACTR3B	91.50671
hsa-miR-135a-5p	6326	SCN2A	81.339
hsa-miR-888-5p	91661	ZNF765	81.34090212
hsa-miR-888-5p	64282	PAPD5	90.33017765
hsa-miR-135a-5p	23142	DCUN1D4	88.7304
hsa-miR-142-3p	23142	DCUN1D4	86.6053
hsa-miR-133a-3p	27253	PCDH17	88.4334
hsa-miR-34c-5p	51665	ASB1	81.98482131
hsa-miR-135a-5p	54545	MTMR12	82.3679
hsa-miR-142-5p	54629	FAM63B	80.18765802
hsa-miR-143-5p	54629	FAM63B	81.034206
hsa-miR-34c-5p	51092	SIDT2	84.11484932
hsa-miR-142-5p	79364	ZXDC	94.17593
hsa-miR-133a-3p	5789	PTPRD	84.43677401
hsa-miR-135a-5p	5789	PTPRD	89.02464126
hsa-miR-135a-5p	6059	ABCE1	82.8587
hsa-miR-31-5p	6517	SLC2A4	85.9106
hsa-miR-135a-5p	9581	PREPL	92.14343
hsa-miR-133a-3p	54511	HMGCLL1	83.8275
hsa-miR-142-3p	91452	ACBD5	87.0528
hsa-miR-142-5p	91452	ACBD5	81.538
hsa-miR-135a-5p	387119	CEP85L	84.50285249
hsa-miR-31-5p	387119	CEP85L	95.60567552
hsa-miR-135a-5p	2066	ERBB4	89.38413668
hsa-miR-142-3p	473	RERE	81.4984
hsa-miR-216b-5p	7170	TPM3	87.78226118
hsa-miR-135a-5p	10276	NET1	80.8483
hsa-miR-143-5p	285381	DPH3	96.55414249
hsa-miR-378d	29128	UHRF1	88.78731252
hsa-miR-378e	29128	UHRF1	88.78731252
hsa-miR-34c-5p	643155	SMIM15	90.0614
hsa-miR-199b-5p	7283	TUBG1	92.55116
hsa-miR-143-5p	199777	ZNF626	84.21450856
hsa-miR-888-5p	140890	SREK1	80.5699492
hsa-miR-135a-5p	2893	GRIA4	83.9462778
hsa-miR-142-3p	79042	TSEN34	93.53537195
hsa-miR-199b-5p	55731	FAM222B	92.66341981
hsa-miR-143-3p	137886	UBXN2B	89.08021191
hsa-miR-892a	8933	FAM127A	81.8446
hsa-miR-888-5p	90634	N4BP2L1	81.89186479
hsa-miR-143-5p	8887	TAX1BP1	95.3120557
hsa-miR-133a-3p	8450	CUL4B	90.55840406
hsa-miR-31-5p	10451	VAV3	85.0664
hsa-miR-142-5p	728215	FAM155A	86.16249164
hsa-miR-199b-5p	440193	CCDC88C	91.072114
hsa-miR-135a-5p	23025	UNC13A	80.31422863
hsa-miR-888-5p	57451	TENM2	90.70085
hsa-miR-199b-5p	57673	BEND3	82.9236
hsa-miR-143-3p	23403	FBXO46	80.2824
hsa-miR-142-5p	55714	TENM3	81.3536
hsa-miR-888-5p	85015	USP45	93.84293
hsa-miR-142-3p	9712	USP6NL	91.07669508
hsa-miR-142-3p	84629	TNRC18	91.13399
hsa-miR-34c-5p	84629	TNRC18	92.88835
hsa-miR-143-5p	402117	VWC2L	89.6228
hsa-miR-133a-3p	80114	BICC1	99.20829372
hsa-miR-199b-5p	80114	BICC1	87.36
hsa-miR-34c-5p	440279	UNC13C	90.94323
hsa-miR-216b-5p	5829	PXN	86.4052
hsa-miR-143-3p	144501	KRT80	81.1783
hsa-miR-216b-5p	55216	C11orf57	85.8752
hsa-miR-142-5p	55259	CASC1	89.1541
hsa-miR-34c-5p	1875	E2F5	94.90130147
hsa-miR-133a-3p	9821	RB1CC1	86.0911
hsa-miR-142-5p	9821	RB1CC1	91.84818
hsa-miR-888-5p	9821	RB1CC1	88.93034752
hsa-miR-143-3p	29966	STRN3	92.73002
hsa-miR-34c-5p	29966	STRN3	89.6429
hsa-miR-133a-3p	1488	CTBP2	88.2345
hsa-miR-135a-5p	22808	MRAS	86.74589998
hsa-miR-142-3p	151888	BTLA	81.3888
hsa-miR-874-3p	79027	ZNF655	87.83142824
hsa-miR-135a-5p	133686	NADK2	87.76
hsa-miR-199b-5p	28964	GIT1	82.9789
hsa-miR-135a-5p	1112	FOXN3	98.47418182
hsa-miR-142-3p	653404	FOXD4L6	84.47242531
hsa-miR-31-5p	653404	FOXD4L6	80.482
hsa-miR-142-5p	13	AADAC	84.7976
hsa-miR-34c-5p	29	ABR	84.0822
hsa-miR-199b-5p	653519	GPR89A	88.535
hsa-miR-888-5p	50	ACO2	88.1175
hsa-miR-199b-5p	4248	MGAT3	82.64984914
hsa-miR-142-3p	84335	AKT1S1	86.34874906
hsa-miR-142-3p	54502	RBM47	92.11642
hsa-miR-874-3p	254225	RNF169	82.26024391
hsa-miR-888-5p	728340	GTF2H2C	85.3963
hsa-miR-31-5p	26011	TENM4	80.952
hsa-miR-199b-5p	124808	CCDC43	82.1329
hsa-miR-135a-5p	403341	ZBTB34	84.3664
hsa-miR-142-5p	8910	SGCE	84.8702
hsa-miR-142-5p	56978	PRDM8	91.50255
hsa-miR-143-5p	6331	SCN5A	80.9257
hsa-miR-143-3p	283464	GXYLT1	98.42040112
hsa-miR-31-5p	283464	GXYLT1	91.39604268
hsa-miR-888-5p	283464	GXYLT1	95.55239848
hsa-miR-888-5p	375743	PTAR1	84.19472752
hsa-miR-892a	25994	HIGD1A	82.0175
hsa-miR-133a-3p	116	ADCYAP1	94.16343
hsa-miR-31-5p	122706	PSMB11	89.38392274
hsa-miR-143-5p	23244	PDS5A	85.1674
hsa-miR-34c-5p	5910	RAP1GDS1	99.16482242
hsa-miR-133a-3p	54861	SNRK	94.83623
hsa-miR-142-3p	11014	KDELR2	84.22
hsa-miR-133a-3p	100113407	TMEM170B	81.45664256
hsa-miR-142-5p	401474	SAMD12	84.1197041
hsa-miR-135a-5p	10236	HNRNPR	80.68898666
hsa-miR-142-5p	3827	KNG1	91.23378
hsa-miR-142-5p	54726	OTUD4	85.49430364
hsa-miR-888-5p	54726	OTUD4	88.60150105
hsa-miR-892a	54726	OTUD4	90.76047
hsa-miR-888-5p	22905	EPN2	91.8532
hsa-miR-874-3p	26058	GIGYF2	82.66797624
hsa-miR-34c-5p	55026	TMEM255A	88.4601
hsa-miR-892a	55026	TMEM255A	82.5912727
hsa-miR-143-3p	10556	RPP30	81.94
hsa-miR-199b-5p	5144	PDE4D	80.8447
hsa-miR-135a-5p	10396	ATP8A1	89.7023
hsa-miR-888-5p	10396	ATP8A1	83.7199
hsa-miR-133a-3p	10487	CAP1	87.441
hsa-miR-34c-5p	8525	DGKZ	85.3481
hsa-miR-135a-5p	4741	NEFM	84.2311
hsa-miR-199b-5p	93	ACVR2B	92.20351774
hsa-miR-31-5p	4067	LYN	84.4724
hsa-miR-888-5p	3093	UBE2K	90.61165565
hsa-miR-378e	23096	IQSEC2	84.6336
hsa-miR-142-5p	3479	IGF1	88.28509874
hsa-miR-143-3p	11023	VAX1	93.34725
hsa-miR-34c-5p	23272	FAM208A	91.69298
hsa-miR-143-5p	28996	HIPK2	85.8837
hsa-miR-199b-5p	1889	ECE1	84.7340243
hsa-miR-874-3p	5999	RGS4	89.79296354
hsa-miR-135a-5p	151126	ZNF385B	87.2493
hsa-miR-892a	8874	ARHGEF7	88.30982224
hsa-miR-216b-5p	51474	LIMA1	93.63502511
hsa-miR-892a	51474	LIMA1	80.00961413
hsa-miR-892a	26065	LSM14A	83.48531007
hsa-miR-892a	55421	NCBP3	82.12090115
hsa-miR-135a-5p	121536	AEBP2	82.3203
hsa-miR-31-5p	4245	MGAT1	84.41813322
hsa-miR-34c-5p	5324	PLAG1	86.3668
hsa-miR-133a-3p	2665	GDI2	88.1017
hsa-miR-142-3p	115	ADCY9	88.9619
hsa-miR-135a-5p	285	ANGPT2	92.72854293
hsa-miR-143-3p	120	ADD3	92.99922
hsa-miR-199b-5p	120	ADD3	85.0692
hsa-miR-142-5p	84614	ZBTB37	89.142
hsa-miR-31-5p	6867	TACC1	81.5904
hsa-miR-142-5p	729540	RGPD6	84.0554
hsa-miR-142-5p	5537	PPP6C	80.24397763
hsa-miR-142-5p	54880	BCOR	91.77845
hsa-miR-143-5p	8573	CASK	86.8612
hsa-miR-34c-5p	9722	NOS1AP	86.85003161
hsa-miR-34c-5p	734	OSGIN2	84.9026
hsa-miR-378d	60675	PROK2	82.2861
hsa-miR-378e	60675	PROK2	82.2861
hsa-miR-31-5p	653427	FOXD4L5	90.24951
hsa-miR-199b-5p	5077	PAX3	82.5719
hsa-miR-133a-3p	745	MYRF	88.6855
hsa-miR-199b-5p	745	MYRF	99.03375329
hsa-miR-216b-5p	1408	CRY2	80.84305199
hsa-miR-34c-5p	287	ANK2	84.7952
hsa-miR-135a-5p	324	APC	83.4393
hsa-miR-142-3p	324	APC	82.4028
hsa-miR-143-3p	570	BAAT	93.91395
hsa-miR-142-3p	6935	ZEB1	80.8937
hsa-miR-31-5p	55275	VPS53	85.46540022
hsa-miR-34c-5p	7342	UBP1	88.2968
hsa-miR-135a-5p	11168	PSIP1	85.2851
hsa-miR-199b-5p	93550	ZFAND4	91.93535
hsa-miR-135a-5p	23005	MAPKBP1	89.8376
hsa-miR-133a-3p	392617	ELFN1	84.3191
hsa-miR-135a-5p	776	CACNA1D	80.5961
hsa-miR-888-5p	776	CACNA1D	85.3524
hsa-miR-142-3p	4140	MARK3	94.64964
hsa-miR-142-3p	2615	LRRC32	87.5238
hsa-miR-135a-5p	9583	ENTPD4	82.18902661
hsa-miR-34c-5p	775	CACNA1C	83.66068292
hsa-miR-892a	2935	GSPT1	86.3121
hsa-miR-888-5p	4430	MYO1B	80.8956
hsa-miR-135a-5p	65009	NDRG4	80.9783
hsa-miR-142-5p	9043	SPAG9	87.5602
hsa-miR-888-5p	1977	EIF4E	81.3948
hsa-miR-34c-5p	51176	LEF1	91.20241
hsa-miR-34c-5p	23382	AHCYL2	96.7376
hsa-miR-135a-5p	79071	ELOVL6	93.35726316
hsa-miR-143-3p	133015	PACRGL	80.6229
hsa-miR-135a-5p	8522	GAS7	82.63735792
hsa-miR-142-5p	8522	GAS7	89.7823
hsa-miR-133a-3p	7046	TGFBR1	81.0125
hsa-miR-142-3p	7046	TGFBR1	88.83538304
hsa-miR-199b-5p	23353	SUN1	86.8755
hsa-miR-874-3p	26012	NSMF	84.36701154
hsa-miR-874-3p	5782	PTPN12	82.0224
hsa-miR-143-5p	6304	SATB1	87.9241
hsa-miR-31-5p	5830	PEX5	80.9163986
hsa-miR-31-5p	6533	SLC6A6	90.1246023
hsa-miR-199b-5p	54619	CCNJ	83.8085
hsa-miR-378d	9922	IQSEC1	85.64955125
hsa-miR-199b-5p	55214	P3H2	88.24202583
hsa-miR-135a-5p	90102	PHLDB2	83.9162
hsa-miR-888-5p	8671	SLC4A4	96.94723528
hsa-miR-874-3p	57468	SLC12A5	87.3294
hsa-miR-142-5p	201158	TVP23C	97.16033977
hsa-miR-143-3p	64778	FNDC3B	92.8096
hsa-miR-888-5p	84307	ZNF397	80.5576
hsa-miR-143-3p	6883	TAF12	81.95069307
hsa-miR-133a-3p	5081	PAX7	92.00915244
hsa-miR-135a-5p	221710	SMIM13	98.77246084
hsa-miR-143-5p	134553	C5orf24	89.21982765
hsa-miR-199b-5p	7042	TGFB2	87.4636
hsa-miR-34c-5p	23092	ARHGAP26	87.1283
hsa-miR-874-3p	51307	FAM53C	84.1018299
hsa-miR-892a	7534	YWHAZ	91.24709
hsa-miR-888-5p	57679	ALS2	92.36724382
hsa-miR-135a-5p	9825	SPATA2	88.8671
hsa-miR-133a-3p	6857	SYT1	83.5353
hsa-miR-143-3p	58516	FAM60A	83.6082
hsa-miR-133a-3p	57171	DOLPP1	86.2501
hsa-miR-142-5p	4087	SMAD2	85.88975168
hsa-miR-142-5p	7223	TRPC4	91.13594
hsa-miR-135a-5p	23219	FBXO28	80.81529609
hsa-miR-184	30000	TNPO2	85.34438064
hsa-miR-892a	55758	RCOR3	81.9884969
hsa-miR-378d	552889	ATXN7L3B	81.02206724
hsa-miR-378e	552889	ATXN7L3B	81.02206724
hsa-miR-135a-5p	84886	C1orf198	85.58369679
hsa-miR-133a-3p	127833	SYT2	97.45418136
hsa-miR-135a-5p	127833	SYT2	99.02394921
hsa-miR-142-3p	342371	ATXN1L	81.9436
hsa-miR-34c-5p	81562	LMAN2L	86.3674
hsa-miR-34c-5p	286223	C9orf47	82.84060398
hsa-miR-142-3p	9643	MORF4L2	85.7558
hsa-miR-142-5p	23439	ATP1B4	95.22805882
hsa-miR-135a-5p	23411	SIRT1	88.2856
hsa-miR-199b-5p	23411	SIRT1	92.4012
hsa-miR-888-5p	100885848	PTGES3L	86.2666096
hsa-miR-143-5p	374393	FAM111B	94.22300966
hsa-miR-143-3p	65217	PCDH15	83.0252853
hsa-miR-133a-3p	6446	SGK1	85.3598
hsa-miR-142-3p	1984	EIF5A	83.7944
hsa-miR-142-5p	84457	PHYHIPL	88.78724802
hsa-miR-199b-5p	2113	ETS1	83.0022
hsa-miR-135a-5p	10982	MAPRE2	86.7346
hsa-miR-133a-3p	2915	GRM5	82.4252
hsa-miR-199b-5p	81491	GPR63	95.35844092
hsa-miR-133a-3p	23228	PLCL2	91.98688
hsa-miR-142-5p	7266	DNAJC7	93.3101
hsa-miR-135a-5p	7365	UGT2B10	84.0647
hsa-miR-142-5p	1996	ELAVL4	89.01775628
hsa-miR-143-5p	1996	ELAVL4	88.92044921
hsa-miR-133a-3p	148867	SLC30A7	96.14208
hsa-miR-34c-5p	54549	SDK2	99.35450237
hsa-miR-142-5p	23327	NEDD4L	81.07827455
hsa-miR-888-5p	441024	MTHFD2L	94.45416
hsa-miR-892a	374462	PTPRQ	86.9299
hsa-miR-34c-5p	57153	SLC44A2	86.7757
hsa-miR-142-5p	401145	CCSER1	80.2087
hsa-miR-133a-3p	4753	NELL2	88.4121
hsa-miR-143-5p	4753	NELL2	91.41702
hsa-miR-143-5p	10767	HBS1L	91.60168042
hsa-miR-135a-5p	729956	SHISA7	98.40625134
hsa-miR-143-3p	729956	SHISA7	89.15975332
hsa-miR-34c-5p	729956	SHISA7	86.35474703
hsa-miR-143-5p	92912	UBE2Q2	80.74325982
hsa-miR-135a-5p	22834	ZNF652	82.25842508
hsa-miR-143-3p	256309	CCDC110	82.3825
hsa-miR-142-3p	9975	NR1D2	86.0033
hsa-miR-888-5p	9805	SCRN1	80.6446
hsa-miR-133a-3p	399697	CTXN2	82.3388
hsa-miR-892a	2289	FKBP5	90.97568662
hsa-miR-142-3p	25970	SH2B1	85.3491
hsa-miR-142-5p	9650	MTFR1	82.2184
hsa-miR-142-5p	8842	PROM1	85.7121
hsa-miR-199b-5p	2932	GSK3B	88.26535979
hsa-miR-143-3p	7841	MOGS	94.00554
hsa-miR-143-5p	54329	GPR85	90.11037883
hsa-miR-34c-5p	57552	NCEH1	85.3681
hsa-miR-135a-5p	6934	TCF7L2	80.76215604
hsa-miR-34c-5p	647309	GMNC	88.996
hsa-miR-34c-5p	8284	KDM5D	90.5211
hsa-miR-142-5p	285	ANGPT2	80.06879402
hsa-miR-135a-5p	288	ANK3	80.2512
hsa-miR-142-3p	288	ANK3	83.23598063
hsa-miR-34c-5p	288	ANK3	91.03191348
hsa-miR-135a-5p	292	SLC25A5	84.5799
hsa-miR-135a-5p	310	ANXA7	84.6839
hsa-miR-874-3p	55784	MCTP2	87.9161
hsa-miR-142-3p	91272	BOD1	80.91539465
hsa-miR-143-3p	10492	SYNCRIP	83.4838
hsa-miR-135a-5p	28969	BZW2	89.3074
hsa-miR-133a-3p	79882	ZC3H14	84.4278
hsa-miR-135a-5p	56479	KCNQ5	95.87210614
hsa-miR-143-5p	7697	ZNF138	84.27812445
hsa-miR-892a	80208	SPG11	83.3808
hsa-miR-34c-5p	8867	SYNJ1	82.556
hsa-miR-135a-5p	84258	SYT3	91.40249
hsa-miR-143-3p	84258	SYT3	80.7781
hsa-miR-31-5p	9181	ARHGEF2	91.09357291
hsa-miR-142-5p	2115	ETV1	83.64524187
hsa-miR-888-5p	2115	ETV1	91.57961
hsa-miR-135a-5p	9468	PCYT1B	85.20757885
hsa-miR-888-5p	64839	FBXL17	85.57772098
hsa-miR-142-5p	9753	ZSCAN12	92.88024
hsa-miR-133a-3p	9991	PTBP3	89.07987368
hsa-miR-135a-5p	55291	PPP6R3	85.8845
hsa-miR-143-5p	23143	LRCH1	94.93270067
hsa-miR-34c-5p	26137	ZBTB20	83.87815466
hsa-miR-142-5p	26137	ZBTB20	87.08901355
hsa-miR-199b-5p	26137	ZBTB20	81.7135795
hsa-miR-31-5p	26137	ZBTB20	84.83255596
hsa-miR-135a-5p	27067	STAU2	80.7822
hsa-miR-135a-5p	51735	RAPGEF6	85.81893468
hsa-miR-143-5p	51735	RAPGEF6	87.32835697
hsa-miR-142-5p	727851	RGPD8	84.0554
hsa-miR-888-5p	653509	SFTPA1	84.67842552
hsa-miR-135a-5p	57670	KIAA1549	83.8635
hsa-miR-143-5p	285362	SUMF1	88.7207
hsa-miR-892a	65055	REEP1	83.39335928
hsa-miR-34c-5p	3939	LDHA	82.6412
hsa-miR-34c-5p	5345	SERPINF2	90.23512
hsa-miR-216b-5p	323	APBB2	91.36095231
hsa-miR-135a-5p	1909	EDNRA	91.63712
hsa-miR-216b-5p	1909	EDNRA	82.9679
hsa-miR-216b-5p	2743	GLRB	84.29938042
hsa-miR-31-5p	55607	PPP1R9A	85.7877
hsa-miR-888-5p	55607	PPP1R9A	85.23900625
hsa-miR-199b-5p	56963	RGMA	86.18624009
hsa-miR-142-3p	4299	AFF1	81.98131869
hsa-miR-143-3p	4299	AFF1	81.58198138
hsa-miR-135a-5p	9899	SV2B	91.86644885
hsa-miR-888-5p	9899	SV2B	80.60404153
hsa-miR-142-5p	4026	LPP	96.63112455
hsa-miR-892a	253559	CADM2	84.71021446
hsa-miR-142-5p	253559	CADM2	80.4114707
hsa-miR-216b-5p	50999	TMED5	82.89733456
hsa-miR-199b-5p	79968	WDR76	86.4367
hsa-miR-378d	165829	GPR156	87.9850382
hsa-miR-378e	165829	GPR156	87.9850382
hsa-miR-133a-3p	22999	RIMS1	83.5713
hsa-miR-142-5p	5128	CDK17	94.90427185
hsa-miR-31-5p	54680	ZNHIT6	89.28260766
hsa-miR-142-3p	84458	LCOR	87.29243724
hsa-miR-216b-5p	84458	LCOR	89.62508705
hsa-miR-888-5p	84458	LCOR	83.06429045
hsa-miR-31-5p	60468	BACH2	81.9583
hsa-miR-142-5p	729025	SLC15A5	81.9583
hsa-miR-142-5p	728927	ZNF736	92.64862169
hsa-miR-142-3p	4303	FOXO4	85.5056
hsa-miR-135a-5p	55342	STRBP	98.08030227
hsa-miR-199b-5p	51271	UBAP1	91.11115
hsa-miR-142-3p	9839	ZEB2	99.5044345
hsa-miR-888-5p	9839	ZEB2	81.8735
hsa-miR-133a-3p	25827	FBXL2	85.5191
hsa-miR-133a-3p	286144	TRIQK	80.88616413
hsa-miR-142-3p	399474	TMEM200B	95.41848425
hsa-miR-142-5p	26127	FGFR1OP2	80.95842119
hsa-miR-143-3p	252995	FNDC5	91.34202
hsa-miR-184	133383	SETD9	94.23647
hsa-miR-216b-5p	50484	RRM2B	80.0842
hsa-miR-31-5p	23314	SATB2	87.23481073
hsa-miR-874-3p	23314	SATB2	93.13435
hsa-miR-133a-3p	60680	CELF5	82.0925
hsa-miR-888-5p	60680	CELF5	82.27727127
hsa-miR-888-5p	121274	ZNF641	94.57387149
hsa-miR-135a-5p	133522	PPARGC1B	93.35009462
hsa-miR-34c-5p	133522	PPARGC1B	85.4902733
hsa-miR-34c-5p	26051	PPP1R16B	86.31878943
hsa-miR-31-5p	146433	IL34	88.9167
hsa-miR-142-3p	5236	PGM1	88.1056
hsa-miR-34c-5p	5236	PGM1	81.6374
hsa-miR-133a-3p	55605	KIF21A	81.237
hsa-miR-34c-5p	79649	MAP7D3	82.1338
hsa-miR-133a-3p	23312	DMXL2	86.9168
hsa-miR-135a-5p	142891	SAMD8	81.40009281
hsa-miR-888-5p	142891	SAMD8	87.596096
hsa-miR-135a-5p	9120	SLC16A6	90.68551
hsa-miR-135a-5p	1605	DAG1	94.66566
hsa-miR-142-5p	10479	SLC9A6	89.48589286
hsa-miR-34c-5p	6734	SRPR	94.55675
hsa-miR-135a-5p	586	BCAT1	91.24265462
hsa-miR-142-3p	25976	TIPARP	91.96827
hsa-miR-888-5p	10009	ZBTB33	91.60465123
hsa-miR-135a-5p	139065	SLITRK4	84.2675
hsa-miR-142-3p	1211	CLTA	85.0617
hsa-miR-133a-3p	1211	CLTA	94.05626
hsa-miR-143-5p	23344	ESYT1	81.59576413
hsa-miR-142-3p	9069	CLDN12	94.81954
hsa-miR-143-5p	2332	FMR1	86.0506
hsa-miR-135a-5p	571	BACH1	91.75193
hsa-miR-34c-5p	345643	MCIDAS	83.8609
hsa-miR-216b-5p	54477	PLEKHA5	81.86132773
hsa-miR-133a-3p	10138	YAF2	88.61471686
hsa-miR-199b-5p	10526	IPO8	86.33465158
hsa-miR-135a-5p	51444	RNF138	86.6025
hsa-miR-133a-3p	55218	EXD2	82.7058
hsa-miR-142-3p	81602	CDADC1	82.6827
hsa-miR-142-5p	5978	REST	84.99323589
hsa-miR-143-5p	7786	MAP3K12	87.1739
hsa-miR-34c-5p	25829	TMEM184B	87.01411653
hsa-miR-142-5p	23243	ANKRD28	85.52512182
hsa-miR-133a-3p	91526	ANKRD44	91.15294
hsa-miR-142-5p	163486	DENND1B	96.82392108
hsa-miR-143-3p	163486	DENND1B	99.18016302
hsa-miR-143-3p	100507421	TMEM178B	82.47412537
hsa-miR-143-3p	9201	DCLK1	96.08523967
hsa-miR-135a-5p	10210	TOPORS	91.75695
hsa-miR-142-5p	10210	TOPORS	94.45887046
hsa-miR-143-5p	10210	TOPORS	82.6229
hsa-miR-143-3p	8028	MLLT10	84.6178
hsa-miR-143-3p	9217	VAPB	92.68801994
hsa-miR-31-5p	9217	VAPB	81.34964482
hsa-miR-216b-5p	29970	SCHIP1	84.2226
hsa-miR-216b-5p	100505385	IQCJ-SCHIP1	84.2226
hsa-miR-133a-3p	639	PRDM1	97.35188256
hsa-miR-874-3p	639	PRDM1	95.01627786
hsa-miR-888-5p	639	PRDM1	90.52276
hsa-miR-133a-3p	862	RUNX1T1	80.75751855
hsa-miR-142-5p	54741	LEPROT	83.71797615
hsa-miR-31-5p	5451	POU2F1	83.10628429
hsa-miR-31-5p	51008	ASCC1	82.9204
hsa-miR-199b-5p	8496	PPFIBP1	83.80052329
hsa-miR-888-5p	7844	RNF103	85.1003
hsa-miR-142-3p	100526767	RNF103-CHMP3	81.1989
hsa-miR-378d	57648	KIAA1522	97.09650425
hsa-miR-378e	57648	KIAA1522	97.09650425
hsa-miR-888-5p	57648	KIAA1522	81.3989
hsa-miR-142-5p	100526794	NT5C1B-RDH14	82.7659
hsa-miR-34c-5p	146664	MGAT5B	85.0092
hsa-miR-888-5p	27032	ATP2C1	81.04719986
hsa-miR-133a-3p	163590	TOR1AIP2	84.99375597
hsa-miR-135a-5p	51720	UIMC1	81.6955
hsa-miR-135a-5p	1362	CPD	88.61880842
hsa-miR-143-3p	1362	CPD	85.54290127
hsa-miR-378d	1362	CPD	85.6931
hsa-miR-378e	1362	CPD	85.6931
hsa-miR-142-5p	7818	DAP3	86.3306
hsa-miR-34c-5p	651	BMP3	93.21278546
hsa-miR-216b-5p	6936	GCFC2	80.4997
hsa-miR-133a-3p	10163	WASF2	88.97622286
hsa-miR-874-3p	9117	SEC22C	85.6183
hsa-miR-888-5p	9117	SEC22C	92.70943
hsa-miR-199b-5p	84527	ZNF559	85.35570218
hsa-miR-199b-5p	100529215	ZNF559-ZNF177	81.97855195
hsa-miR-34c-5p	10771	ZMYND11	80.52551878
hsa-miR-892a	10771	ZMYND11	80.8801
hsa-miR-888-5p	5241	PGR	93.02555446
hsa-miR-142-3p	100529241	HSPE1-MOB4	87.875
hsa-miR-142-5p	100532731	COMMD3-BMI1	89.0444
hsa-miR-142-5p	9354	UBE4A	84.41918664
hsa-miR-31-5p	4842	NOS1	80.62609503
hsa-miR-135a-5p	93474	ZNF670	90.95697
hsa-miR-142-3p	2908	NR3C1	85.5367
hsa-miR-135a-5p	84986	ARHGAP19	86.4053
hsa-miR-216b-5p	5618	PRLR	87.08114702
hsa-miR-143-3p	4883	NPR3	82.5449
hsa-miR-142-5p	1739	DLG1	80.7815
hsa-miR-142-5p	84914	ZNF587	82.85005161
hsa-miR-142-5p	23305	ACSL6	85.29663714
hsa-miR-216b-5p	23305	ACSL6	80.3028
hsa-miR-34c-5p	777	CACNA1E	85.4093839
hsa-miR-216b-5p	687	KLF9	81.8123
hsa-miR-874-3p	114815	SORCS1	91.58874261
hsa-miR-892a	26298	EHF	81.13794134
hsa-miR-142-5p	858	CAV2	80.0152
hsa-miR-142-5p	51742	ARID4B	88.28171938
hsa-miR-143-5p	51742	ARID4B	94.85214
hsa-miR-34c-5p	51742	ARID4B	92.06457
hsa-miR-199b-5p	4074	M6PR	92.15997521
hsa-miR-142-5p	1525	CXADR	88.0403952
hsa-miR-874-3p	8499	PPFIA2	83.3618
hsa-miR-34c-5p	1012	CDH13	84.5834
hsa-miR-142-3p	2690	GHR	91.88498
hsa-miR-142-5p	1734	DIO2	84.77692528
hsa-miR-135a-5p	133396	IL31RA	84.8947
hsa-miR-142-5p	100128496	C20orf78	92.01822
hsa-miR-216b-5p	81847	RNF146	84.0574
hsa-miR-142-5p	6642	SNX1	83.22821825
hsa-miR-34c-5p	1871	E2F3	84.4717
hsa-miR-143-5p	3091	HIF1A	92.9863
hsa-miR-199b-5p	1182	CLCN3	98.32216738
hsa-miR-34c-5p	1182	CLCN3	84.9869
hsa-miR-888-5p	63971	KIF13A	84.5274
hsa-miR-143-5p	2104	ESRRG	86.68758941
hsa-miR-133a-3p	149420	PDIK1L	84.1003
hsa-miR-135a-5p	8898	MTMR2	94.05991968
hsa-miR-142-3p	1073	CFL2	87.63330794
hsa-miR-888-5p	283927	NUDT7	80.9379
hsa-miR-142-3p	5863	RGL2	94.56906
hsa-miR-34c-5p	78996	C7orf49	91.54526261
hsa-miR-888-5p	54331	GNG2	85.45638472
hsa-miR-31-5p	23583	SMUG1	92.48226117
hsa-miR-142-3p	84159	ARID5B	80.04888372
hsa-miR-199b-5p	5887	RAD23B	88.23136629
hsa-miR-34c-5p	27086	FOXP1	94.51670754
hsa-miR-888-5p	57678	GPAM	82.18149032
hsa-miR-133a-3p	5452	POU2F2	81.38630809
hsa-miR-135a-5p	7220	TRPC1	82.08
hsa-miR-133a-3p	5878	RAB5C	86.3725
hsa-miR-142-5p	407738	FAM19A1	90.32344
hsa-miR-133a-3p	9519	TBPL1	86.0761
hsa-miR-142-3p	203228	C9orf72	86.2956
hsa-miR-142-3p	4628	MYH10	82.781
hsa-miR-34c-5p	253782	CERS6	88.7765
hsa-miR-888-5p	100131755	ARMCX4	87.4441
hsa-miR-143-5p	7639	ZNF85	87.8647
hsa-miR-142-3p	29123	ANKRD11	83.0589
hsa-miR-143-5p	29123	ANKRD11	96.05819476
hsa-miR-142-5p	4824	NKX3-1	81.2239
hsa-miR-378d	4824	NKX3-1	97.44385059
hsa-miR-378e	4824	NKX3-1	97.44385059
hsa-miR-133a-3p	51012	PRELID3B	87.8756
hsa-miR-142-5p	2977	GUCY1A2	86.83087087
hsa-miR-133a-3p	112476	PRRT2	90.96504054
hsa-miR-142-5p	6558	SLC12A2	81.12121627
hsa-miR-133a-3p	8507	ENC1	88.99525898
hsa-miR-216b-5p	8507	ENC1	86.8972
hsa-miR-34c-5p	10072	DPP3	83.3194
hsa-miR-892a	23635	SSBP2	86.25171877
hsa-miR-133a-3p	51555	PEX5L	89.101
hsa-miR-143-3p	3358	HTR2C	83.6925
hsa-miR-34c-5p	3358	HTR2C	86.7322
hsa-miR-874-3p	3358	HTR2C	93.85697
hsa-miR-892a	3358	HTR2C	90.8620104
hsa-miR-199b-5p	7748	ZNF195	82.03570533
hsa-miR-142-5p	100862671	TMEM265	81.32323716
hsa-miR-888-5p	83695	RHNO1	88.24781489
hsa-miR-135a-5p	2002	ELK1	87.36813855
hsa-miR-143-3p	339862	LOC339862	87.2583
hsa-miR-133a-3p	2246	FGF1	82.4932
hsa-miR-199b-5p	409	ARRB2	82.4835
hsa-miR-143-5p	9429	ABCG2	80.0447
hsa-miR-142-5p	55610	VPS50	93.51925383
hsa-miR-34c-5p	9497	SLC4A7	89.7934
hsa-miR-143-3p	9498	SLC4A8	80.97636593
hsa-miR-34c-5p	1021	CDK6	81.394226
hsa-miR-133a-3p	23019	CNOT1	83.8298
hsa-miR-142-5p	151556	GPR155	81.69580256
hsa-miR-888-5p	840	CASP7	87.3921
hsa-miR-888-5p	57209	ZNF248	88.39623581
hsa-miR-142-3p	9575	CLOCK	98.02881134
hsa-miR-31-5p	9575	CLOCK	88.07461631
hsa-miR-34c-5p	9575	CLOCK	87.0108542
hsa-miR-135a-5p	1105	CHD1	96.58435
hsa-miR-892a	1105	CHD1	86.942
hsa-miR-31-5p	374986	FAM73A	81.75079408
hsa-miR-142-5p	8491	MAP4K3	87.1795
hsa-miR-133a-3p	5711	PSMD5	82.1639
hsa-miR-133a-3p	10092	ARPC5	83.0633
hsa-miR-142-5p	89910	UBE3B	86.3127
hsa-miR-199b-5p	7263	TST	81.0678
hsa-miR-34c-5p	23002	DAAM1	93.09446
hsa-miR-888-5p	9194	SLC16A7	89.37060516
hsa-miR-142-5p	10299	6-Mar	80.59921512
hsa-miR-133a-3p	94134	ARHGAP12	88.9832
hsa-miR-199b-5p	94134	ARHGAP12	96.49969
hsa-miR-34c-5p	23786	BCL2L13	88.6399
hsa-miR-133a-3p	3434	IFIT1	83.27779089
hsa-miR-135a-5p	9832	JAKMIP2	87.23660859
hsa-miR-133a-3p	57826	RAP2C	85.2097
hsa-miR-143-5p	57826	RAP2C	81.56611499
hsa-miR-31-5p	84450	ZNF512	88.68893035
hsa-miR-142-5p	91862	MARVELD3	80.0319
hsa-miR-142-5p	54494	C11orf71	85.27160825
hsa-miR-143-5p	143686	SESN3	82.94113336
hsa-miR-133a-3p	3927	LASP1	97.05510203
hsa-miR-142-3p	23787	MTCH1	86.3676
hsa-miR-199b-5p	90060	CCDC120	87.46712472
hsa-miR-34c-5p	64121	RRAGC	88.4946
hsa-miR-142-5p	285753	CEP57L1	87.74557832
hsa-miR-34c-5p	404093	CUEDC1	92.58441948
hsa-miR-133a-3p	117581	TWIST2	84.6934
hsa-miR-888-5p	51527	GSKIP	81.9556
hsa-miR-133a-3p	27173	SLC39A1	80.0949
hsa-miR-135a-5p	6198	RPS6KB1	89.78181881
hsa-miR-142-3p	93621	MRFAP1	88.5539
hsa-miR-133a-3p	51246	SHISA5	84.2038
hsa-miR-199b-5p	23038	WDTC1	80.3831
hsa-miR-31-5p	2494	NR5A2	92.94309353
hsa-miR-31-5p	9456	HOMER1	89.4147
hsa-miR-143-3p	10278	EFS	85.0599
hsa-miR-135a-5p	29097	CNIH4	80.55898121
hsa-miR-888-5p	253943	YTHDF3	88.85
hsa-miR-142-5p	26278	SACS	92.31248553
hsa-miR-143-5p	26278	SACS	85.7049
hsa-miR-199b-5p	26278	SACS	87.9851
hsa-miR-31-5p	9972	NUP153	85.6581
hsa-miR-135a-5p	29995	LMCD1	87.9464
hsa-miR-199b-5p	7743	ZNF189	96.38572394
hsa-miR-143-3p	10818	FRS2	87.88804722
hsa-miR-34c-5p	4355	MPP2	96.16981947
hsa-miR-34c-5p	10059	DNM1L	89.9505
hsa-miR-888-5p	55578	SUPT20H	90.72803
hsa-miR-142-5p	8451	CUL4A	80.6079
hsa-miR-34c-5p	4194	MDM4	99.85520339
hsa-miR-143-3p	1361	CPB2	83.62263312
hsa-miR-143-3p	4605	MYBL2	80.0423
hsa-miR-143-3p	152518	NFXL1	89.3782
hsa-miR-143-5p	285203	EOGT	83.0702
hsa-miR-34c-5p	51299	NRN1	91.62784
hsa-miR-142-3p	2957	GTF2A1	86.1085
hsa-miR-135a-5p	10434	LYPLA1	88.3455
hsa-miR-31-5p	5079	PAX5	80.69470305
hsa-miR-34c-5p	23528	ZNF281	86.6741
hsa-miR-135a-5p	11142	PKIG	89.3727
hsa-miR-133a-3p	2044	EPHA5	80.3287
hsa-miR-142-3p	23613	ZMYND8	86.32270347
hsa-miR-888-5p	148823	GCSAML	85.42958949
hsa-miR-34c-5p	5991	RFX3	87.377
hsa-miR-133a-3p	3417	IDH1	86.3726
hsa-miR-135a-5p	3790	KCNS3	90.56484
hsa-miR-135a-5p	2101	ESRRA	89.12858887
hsa-miR-184	2782	GNB1	86.1884
hsa-miR-31-5p	83931	STK40	93.5634641
hsa-miR-133a-3p	22903	BTBD3	86.4942
hsa-miR-133a-3p	55219	TMEM57	88.5537
hsa-miR-378d	10728	PTGES3	88.6479
hsa-miR-378e	10728	PTGES3	88.6479
hsa-miR-135a-5p	7702	ZNF143	89.3585
hsa-miR-135a-5p	9645	MICAL2	81.3352
hsa-miR-143-3p	10130	PDIA6	82.3417
hsa-miR-888-5p	169611	OLFML2A	83.6997
hsa-miR-142-5p	9913	SUPT7L	87.3536
hsa-miR-142-3p	51430	SUCO	88.1376
hsa-miR-34c-5p	51430	SUCO	80.4348
hsa-miR-34c-5p	56243	KIAA1217	81.0539
hsa-miR-135a-5p	84691	FAM71F1	86.5386
hsa-miR-199b-5p	64844	7-Mar	85.2396
hsa-miR-888-5p	54464	XRN1	88.742975
hsa-miR-199b-5p	220972	8-Mar	95.1013157
hsa-miR-135a-5p	57148	RALGAPB	83.59079249
hsa-miR-142-3p	221037	JMJD1C	88.4319
hsa-miR-135a-5p	9788	MTSS1	92.3594
hsa-miR-199b-5p	253959	RALGAPA1	83.8514
hsa-miR-142-5p	10001	MED6	85.18987206
hsa-miR-34c-5p	5368	PNOC	85.3191
hsa-miR-135a-5p	143279	HECTD2	93.49368366
hsa-miR-34c-5p	1827	RCAN1	85.0288
hsa-miR-142-3p	253260	RICTOR	84.60902327
hsa-miR-133a-3p	10788	IQGAP2	93.39974
hsa-miR-31-5p	84934	RITA1	84.58735862
hsa-miR-888-5p	55103	RALGPS2	85.2342569
hsa-miR-892a	5316	PKNOX1	90.12673907
hsa-miR-135a-5p	84498	FAM120B	86.6486
hsa-miR-135a-5p	9824	ARHGAP11A	92.8637
hsa-miR-34c-5p	84978	FRMD5	81.2014
hsa-miR-142-5p	10808	HSPH1	80.57157725
hsa-miR-133a-3p	222658	KCTD20	83.8301
hsa-miR-31-5p	222658	KCTD20	86.3658
hsa-miR-143-5p	56911	MAP3K7CL	85.0131
hsa-miR-135a-5p	9882	TBC1D4	84.1257
hsa-miR-34c-5p	4300	MLLT3	95.70847182
hsa-miR-874-3p	55156	ARMC1	88.0657
hsa-miR-34c-5p	2180	ACSL1	80.8954
hsa-miR-216b-5p	115294	PCMTD1	83.7951
hsa-miR-892a	688	KLF5	80.26644186
hsa-miR-892a	220869	CBWD5	80.1312
hsa-miR-135a-5p	2895	GRID2	92.14909507
hsa-miR-892a	158297	SAXO1	83.5377
hsa-miR-143-5p	5218	CDK14	93.37451855
hsa-miR-34c-5p	7163	TPD52	83.26124481
hsa-miR-135a-5p	395	ARHGAP6	89.1914
hsa-miR-378d	645121	CCNI2	83.8316
hsa-miR-378e	645121	CCNI2	83.8316
hsa-miR-892a	170622	COMMD6	86.7244
hsa-miR-888-5p	79960	JADE1	93.26899535
hsa-miR-133a-3p	200424	TET3	83.2942
hsa-miR-142-3p	200424	TET3	80.0276
hsa-miR-135a-5p	64418	TMEM168	97.92156448
hsa-miR-888-5p	64418	TMEM168	85.1121
hsa-miR-142-3p	84255	SLC37A3	96.38503534
hsa-miR-34c-5p	84255	SLC37A3	82.7991
hsa-miR-142-3p	995	CDC25C	88.4617
hsa-miR-133a-3p	55974	SLC50A1	80.6315
hsa-miR-216b-5p	55974	SLC50A1	86.1913
hsa-miR-216b-5p	23142	DCUN1D4	94.32421201
hsa-miR-34c-5p	23341	DNAJC16	82.57919434
hsa-miR-216b-5p	343450	KCNT2	87.3261
hsa-miR-133a-3p	2045	EPHA7	87.9621
hsa-miR-34c-5p	1501	CTNND2	90.97262
hsa-miR-143-5p	55852	TEX2	83.4927
hsa-miR-133a-3p	162681	C18orf54	82.4801
hsa-miR-135a-5p	162681	C18orf54	83.6765
hsa-miR-216b-5p	153396	TMEM161B	93.96870539
hsa-miR-888-5p	55727	BTBD7	92.85136952
hsa-miR-135a-5p	55900	ZNF302	88.74981588
hsa-miR-133a-3p	6595	SMARCA2	87.4273
hsa-miR-34c-5p	9253	NUMBL	92.8367984
hsa-miR-34c-5p	23338	JADE2	80.47208217
hsa-miR-199b-5p	4783	NFIL3	90.62138
hsa-miR-199b-5p	27443	CECR2	86.62446759
hsa-miR-888-5p	25923	ATL3	85.62806227
hsa-miR-216b-5p	8615	USO1	90.76672
hsa-miR-199b-5p	23385	NCSTN	85.2093
hsa-miR-133a-3p	1657	DMXL1	84.372
hsa-miR-34c-5p	11189	CELF3	95.19291619
hsa-miR-133a-3p	55844	PPP2R2D	97.65618718
hsa-miR-135a-5p	57597	BAHCC1	88.6034
hsa-miR-135a-5p	79848	CSPP1	85.2763
hsa-miR-142-3p	8516	ITGA8	81.1539
hsa-miR-199b-5p	8516	ITGA8	86.40635645
hsa-miR-142-3p	5504	PPP1R2	81.805
hsa-miR-135a-5p	91351	DDX60L	93.90946
hsa-miR-888-5p	23405	DICER1	83.2344
hsa-miR-378d	7182	NR2C2	98.43312221
hsa-miR-378e	7182	NR2C2	98.43312221
hsa-miR-874-3p	7182	NR2C2	82.49067709
hsa-miR-135a-5p	10644	IGF2BP2	86.17716183
hsa-miR-142-5p	4548	MTR	89.5519606
hsa-miR-143-5p	4216	MAP3K4	81.3496
hsa-miR-888-5p	2568	GABRP	82.28850057
hsa-miR-143-3p	6046	BRD2	91.85021557
hsa-miR-135a-5p	6745	SSR1	88.30758656
hsa-miR-142-3p	23118	TAB2	91.01322
hsa-miR-184	816	CAMK2B	80.2268
hsa-miR-142-5p	4613	MYCN	90.59778
hsa-miR-34c-5p	4613	MYCN	94.97671552
hsa-miR-143-3p	57685	CACHD1	80.6187
hsa-miR-135a-5p	23325	KIAA1033	86.0682
hsa-miR-34c-5p	6875	TAF4B	90.35591
hsa-miR-133a-3p	7690	ZNF131	91.11391
hsa-miR-135a-5p	7690	ZNF131	92.83406
hsa-miR-133a-3p	85013	TMEM128	81.6522
hsa-miR-378d	7678	ZNF124	91.58248
hsa-miR-378e	7678	ZNF124	91.58248
hsa-miR-34c-5p	8682	PEA15	81.6324
hsa-miR-143-5p	166968	MIER3	92.15179
hsa-miR-199b-5p	780	DDR1	98.0832681
hsa-miR-133a-3p	84280	BTBD10	88.61449205
hsa-miR-142-5p	113510	HELQ	97.09043
hsa-miR-133a-3p	1070	CETN3	91.76591
hsa-miR-34c-5p	23300	ATMIN	91.56852
hsa-miR-888-5p	153020	RASGEF1B	80.6118
hsa-miR-142-5p	55521	TRIM36	84.65321819
hsa-miR-142-5p	90806	ANGEL2	84.772
hsa-miR-378d	5901	RAN	85.4806
hsa-miR-378e	5901	RAN	85.4806
hsa-miR-133a-3p	57605	PITPNM2	90.56002
hsa-miR-142-5p	149041	RC3H1	94.15783123
hsa-miR-143-5p	149041	RC3H1	89.3243878
hsa-miR-888-5p	149041	RC3H1	98.31254986
hsa-miR-142-5p	11176	BAZ2A	80.6468
hsa-miR-142-5p	8724	SNX3	81.9153
hsa-miR-143-5p	8724	SNX3	96.4043044
hsa-miR-142-5p	23097	CDK19	80.66002204
hsa-miR-216b-5p	338699	ANKRD42	85.22031751
hsa-miR-142-3p	338699	ANKRD42	83.5981
hsa-miR-133a-3p	58155	PTBP2	82.3777
hsa-miR-133a-3p	2070	EYA4	81.4349
hsa-miR-142-5p	9863	MAGI2	87.11780307
hsa-miR-888-5p	23601	CLEC5A	87.79598747
hsa-miR-34c-5p	4947	OAZ2	86.6571
hsa-miR-142-5p	131965	METTL6	88.1643
hsa-miR-142-5p	56477	CCL28	82.3054
hsa-miR-142-3p	283431	GAS2L3	92.34952
hsa-miR-34c-5p	57472	CNOT6	85.249
hsa-miR-142-5p	4642	MYO1D	83.64601256
hsa-miR-133a-3p	1265	CNN2	93.53515
hsa-miR-135a-5p	219285	SAMD9L	81.4785
hsa-miR-31-5p	57595	PDZD4	89.8025
hsa-miR-199b-5p	374928	ZNF773	95.67531055
hsa-miR-888-5p	57684	ZBTB26	90.50301
hsa-miR-142-5p	9079	LDB2	83.7882
hsa-miR-142-5p	6489	ST8SIA1	85.12513584
hsa-miR-892a	6635	SNRPE	85.6554
hsa-miR-133a-3p	29091	STXBP6	88.6082
hsa-miR-142-3p	25930	PTPN23	93.60784
hsa-miR-143-3p	25930	PTPN23	88.6835
hsa-miR-142-5p	54987	C1orf123	88.90267177
hsa-miR-142-5p	23774	BRD1	87.99242574
hsa-miR-34c-5p	8502	PKP4	92.43392
hsa-miR-199b-5p	146198	ZFP90	84.86830858
hsa-miR-135a-5p	54894	RNF43	85.2664
hsa-miR-31-5p	78996	C7orf49	81.66693624
hsa-miR-216b-5p	843	CASP10	86.2993
hsa-miR-892a	2335	FN1	80.0489
hsa-miR-34c-5p	152789	JAKMIP1	94.17255
hsa-miR-142-5p	9459	ARHGEF6	88.73456688
hsa-miR-142-5p	201965	RWDD4	83.36734063
hsa-miR-143-3p	54407	SLC38A2	83.7102
hsa-miR-135a-5p	4208	MEF2C	83.88649342
hsa-miR-142-5p	7145	TNS1	82.2214211
hsa-miR-31-5p	7145	TNS1	87.07896337
hsa-miR-199b-5p	2241	FER	81.63032756
hsa-miR-133a-3p	152002	XXYLT1	85.92166158
hsa-miR-31-5p	112399	EGLN3	90.56944
hsa-miR-378d	80012	PHC3	95.87808455
hsa-miR-378e	80012	PHC3	95.87808455
hsa-miR-143-3p	57496	MKL2	91.34083698
hsa-miR-133a-3p	375484	SIMC1	87.6737
hsa-miR-892a	84251	SGIP1	80.87569271
hsa-miR-143-3p	3559	IL2RA	85.4158
hsa-miR-135a-5p	2730	GCLM	84.1463
hsa-miR-892a	9515	STXBP5L	80.92659222
hsa-miR-34c-5p	23322	RPGRIP1L	88.52520226
hsa-miR-31-5p	57019	CIAPIN1	87.5659
hsa-miR-378d	64863	METTL4	81.4893
hsa-miR-378e	64863	METTL4	81.4893
hsa-miR-143-5p	7070	THY1	86.36460669
hsa-miR-135a-5p	22854	NTNG1	86.5809
hsa-miR-199b-5p	22854	NTNG1	86.0244
hsa-miR-143-3p	9451	EIF2AK3	92.66433
hsa-miR-142-5p	387	RHOA	81.9226
hsa-miR-888-5p	4299	AFF1	95.1023325
hsa-miR-31-5p	7037	TFRC	86.1292
hsa-miR-135a-5p	9314	KLF4	94.84708
hsa-miR-34c-5p	9314	KLF4	84.436
hsa-miR-892a	8434	RECK	82.6341
hsa-miR-142-5p	51030	TVP23B	96.63709548
hsa-miR-199b-5p	147686	ZNF418	88.5863
hsa-miR-135a-5p	5223	PGAM1	89.59489757
hsa-miR-142-5p	11080	DNAJB4	87.99380589
hsa-miR-199b-5p	8323	FZD6	82.8376
hsa-miR-142-3p	116135	LRRC3B	87.9703
hsa-miR-888-5p	116135	LRRC3B	91.97981
hsa-miR-135a-5p	84068	SLC10A7	83.08554959
hsa-miR-142-3p	10336	PCGF3	85.85847755
hsa-miR-142-5p	157769	FAM91A1	97.84518617
hsa-miR-34c-5p	54796	BNC2	86.77714452
hsa-miR-143-5p	54836	BSPRY	85.2743
hsa-miR-199b-5p	201514	ZNF584	87.4698485
hsa-miR-133a-3p	79850	FAM57A	95.67607
hsa-miR-874-3p	114991	ZNF618	93.5647
hsa-miR-31-5p	92675	DTD1	88.20376167
hsa-miR-199b-5p	79088	ZNF426	94.69825678
hsa-miR-199b-5p	22981	NINL	89.5817
hsa-miR-199b-5p	23063	WAPL	92.06852
hsa-miR-199b-5p	80013	FAM188A	86.665
hsa-miR-892a	5101	PCDH9	93.89713
hsa-miR-135a-5p	162239	ZFP1	81.21590602
hsa-miR-135a-5p	8916	HERC3	84.11100684
hsa-miR-142-3p	2182	ACSL4	86.373
hsa-miR-34c-5p	2182	ACSL4	85.7278
hsa-miR-142-5p	4799	NFX1	80.58230866
hsa-miR-199b-5p	9559	VPS26A	87.32910372
hsa-miR-135a-5p	1455	CSNK1G2	82.8629
hsa-miR-133a-3p	22908	SACM1L	94.76785786
hsa-miR-133a-3p	10678	B3GNT2	82.7331
hsa-miR-142-5p	9156	EXO1	82.7887
hsa-miR-888-5p	6164	RPL34	91.83258
hsa-miR-135a-5p	57456	KIAA1143	84.68918515
hsa-miR-888-5p	200916	RPL22L1	90.25112
hsa-miR-142-3p	80262	C16orf70	93.2949
hsa-miR-133a-3p	80345	ZSCAN16	94.35133
hsa-miR-888-5p	102	ADAM10	86.8171
hsa-miR-142-5p	663	BNIP2	90.84843704
hsa-miR-142-5p	1901	S1PR1	86.71705084
hsa-miR-142-3p	905	CCNT2	80.3504
hsa-miR-199b-5p	27300	ZNF544	86.64360116
hsa-miR-142-5p	1781	DYNC1I2	93.99008677
hsa-miR-142-5p	3069	HDLBP	81.8852
hsa-miR-142-3p	3632	INPP5A	86.3768
hsa-miR-31-5p	284307	ZIK1	85.93563006
hsa-miR-142-5p	79718	TBL1XR1	81.99940941
hsa-miR-143-3p	79718	TBL1XR1	87.9394
hsa-miR-216b-5p	79718	TBL1XR1	84.6607
hsa-miR-34c-5p	79718	TBL1XR1	92.88579488
hsa-miR-888-5p	79718	TBL1XR1	83.4187041
hsa-miR-143-3p	27077	B9D1	83.81180746
hsa-miR-31-5p	130872	AHSA2	85.7684
hsa-miR-892a	4638	MYLK	84.95288355
hsa-miR-133a-3p	200894	ARL13B	82.4789
hsa-miR-31-5p	5286	PIK3C2A	94.41243445
hsa-miR-142-5p	5286	PIK3C2A	92.36112095
hsa-miR-133a-3p	9967	THRAP3	85.9718
hsa-miR-143-3p	8560	DEGS1	91.31011146
hsa-miR-31-5p	817	CAMK2D	86.7258
hsa-miR-142-3p	9475	ROCK2	85.38974108
hsa-miR-135a-5p	10499	NCOA2	82.0499
hsa-miR-143-3p	23233	EXOC6B	87.92585791
hsa-miR-142-5p	57573	ZNF471	83.76512196
hsa-miR-892a	57035	RSRP1	83.6694
hsa-miR-142-3p	54906	FAM208B	99.15527658
hsa-miR-142-5p	55137	FIGN	88.4769
hsa-miR-142-5p	767	CA8	84.64196304
hsa-miR-888-5p	9734	HDAC9	89.72687499
hsa-miR-888-5p	57628	DPP10	94.29571866
hsa-miR-888-5p	2259	FGF14	87.72907921
hsa-miR-142-5p	81	ACTN4	86.0686
hsa-miR-888-5p	81	ACTN4	92.46819
hsa-miR-142-5p	84804	MFSD9	86.88301364
hsa-miR-892a	6938	TCF12	83.3708
hsa-miR-135a-5p	3717	JAK2	81.7806
hsa-miR-142-5p	9252	RPS6KA5	97.04589319
hsa-miR-142-5p	23284	ADGRL3	80.16843961
hsa-miR-874-3p	898	CCNE1	83.1924
hsa-miR-142-3p	23284	ADGRL3	81.10109028
hsa-miR-888-5p	25957	PNISR	89.1867
hsa-miR-142-5p	3189	HNRNPH3	84.6928
hsa-miR-31-5p	3416	IDE	96.41269023
hsa-miR-143-5p	137868	SGCZ	88.4707
hsa-miR-892a	6616	SNAP25	86.4841
hsa-miR-142-3p	6780	STAU1	87.9110901
hsa-miR-34c-5p	2281	FKBP1B	97.55746659
hsa-miR-143-3p	94081	SFXN1	80.52748324
hsa-miR-135a-5p	8997	KALRN	85.20866628
hsa-miR-143-3p	246269	LACE1	80.0889
hsa-miR-142-5p	285676	ZNF454	84.11398648
hsa-miR-143-3p	79029	SPATA5L1	92.44633
hsa-miR-892a	6935	ZEB1	80.14617791
hsa-miR-133a-3p	126626	GABPB2	94.74639
hsa-miR-133a-3p	1783	DYNC1LI2	88.4532
hsa-miR-34c-5p	10509	SEMA4B	87.5031
hsa-miR-34c-5p	26035	GLCE	88.28062472
hsa-miR-142-5p	11279	KLF8	95.39762564
hsa-miR-135a-5p	1879	EBF1	92.8803
hsa-miR-888-5p	7581	ZNF33A	85.06274
hsa-miR-31-5p	4131	MAP1B	84.79692513
hsa-miR-888-5p	79905	TMC7	91.33055
hsa-miR-142-3p	8027	STAM	92.28465
hsa-miR-378d	6185	RPN2	81.8924
hsa-miR-378e	6185	RPN2	81.8924
hsa-miR-888-5p	79801	SHCBP1	87.81993202
hsa-miR-143-3p	6715	SRD5A1	88.5841
hsa-miR-135a-5p	79618	HMBOX1	81.83543047
hsa-miR-34c-5p	53616	ADAM22	88.149861
hsa-miR-135a-5p	1654	DDX3X	85.07762101
hsa-miR-143-5p	1654	DDX3X	89.57173752
hsa-miR-892a	1859	DYRK1A	81.00120181
hsa-miR-874-3p	1954	MEGF8	85.116
hsa-miR-133a-3p	1973	EIF4A1	87.519
hsa-miR-133a-3p	1994	ELAVL1	86.3688
hsa-miR-31-5p	1994	ELAVL1	87.3292
hsa-miR-133a-3p	2013	EMP2	87.6215
hsa-miR-142-5p	2034	EPAS1	81.09238976
hsa-miR-135a-5p	2651	GCNT2	87.2604
hsa-miR-199b-5p	2651	GCNT2	96.78869831
hsa-miR-133a-3p	2895	GRID2	91.23954
hsa-miR-888-5p	2966	GTF2H2	86.1008
hsa-miR-143-5p	3140	MR1	86.49980761
hsa-miR-31-5p	3604	TNFRSF9	90.08411998
hsa-miR-142-5p	36	ACADSB	89.9230754
hsa-miR-31-5p	142	PARP1	84.3232
hsa-miR-142-5p	196	AHR	94.29688704
hsa-miR-888-5p	208	AKT2	88.19603621
hsa-miR-142-5p	373	TRIM23	88.10222185
hsa-miR-142-3p	378	ARF4	82.0018
hsa-miR-199b-5p	382	ARF6	81.56701956
hsa-miR-135a-5p	481	ATP1B1	84.6742
hsa-miR-142-5p	481	ATP1B1	93.00017586
hsa-miR-143-3p	523	ATP6V1A	89.13568264
hsa-miR-142-5p	577	ADGRB3	98.42150847
hsa-miR-143-5p	661	POLR3D	86.2162
hsa-miR-143-3p	865	CBFB	83.586
hsa-miR-135a-5p	961	CD47	88.236
hsa-miR-888-5p	965	CD58	88.8757
hsa-miR-142-5p	969	CD69	87.74580554
hsa-miR-888-5p	998	CDC42	91.93427345
hsa-miR-142-5p	1272	CNTN1	89.5115
hsa-miR-142-5p	1404	HAPLN1	80.92570123
hsa-miR-199b-5p	1404	HAPLN1	97.78024461
hsa-miR-888-5p	1404	HAPLN1	94.9113
hsa-miR-143-3p	1828	DSG1	85.95905904
hsa-miR-31-5p	1849	DUSP7	91.46061598
hsa-miR-143-3p	2120	ETV6	86.13265054
hsa-miR-31-5p	2252	FGF7	88.50714082
hsa-miR-142-3p	2254	FGF9	83.1346
hsa-miR-143-3p	2254	FGF9	89.6119
hsa-miR-142-5p	2272	FHIT	81.18027835
hsa-miR-135a-5p	2308	FOXO1	88.2238
hsa-miR-378d	2321	FLT1	84.9246
hsa-miR-378e	2321	FLT1	84.9246
hsa-miR-142-3p	2549	GAB1	88.47951187
hsa-miR-888-5p	2752	GLUL	87.32651277
hsa-miR-142-3p	2776	GNAQ	80.1001
hsa-miR-135a-5p	2932	GSK3B	82.1796
hsa-miR-31-5p	3105	HLA-A	95.80883
hsa-miR-892a	3115	HLA-DPB1	86.0662
hsa-miR-216b-5p	3131	HLF	85.18923478
hsa-miR-133a-3p	27316	RBMX	94.82174
hsa-miR-888-5p	3215	HOXB5	88.0183
hsa-miR-135a-5p	3344	FOXN2	92.0122
hsa-miR-34c-5p	3344	FOXN2	92.37404022
hsa-miR-888-5p	3344	FOXN2	81.87880609
hsa-miR-143-5p	3670	ISL1	95.24728
hsa-miR-199b-5p	3675	ITGA3	94.4976
hsa-miR-142-3p	3685	ITGAV	93.52324
hsa-miR-142-5p	3685	ITGAV	99.03558583
hsa-miR-142-3p	3696	ITGB8	96.10569994
hsa-miR-143-3p	3696	ITGB8	91.77770801
hsa-miR-142-3p	3707	ITPKB	84.4789
hsa-miR-142-3p	3710	ITPR3	81.3434
hsa-miR-142-5p	3739	KCNA4	83.616544
hsa-miR-133a-3p	3742	KCNA6	86.25596133
hsa-miR-135a-5p	3763	KCNJ6	87.9739
hsa-miR-34c-5p	3777	KCNK3	80.00987446
hsa-miR-133a-3p	3797	KIF3C	96.4266941
hsa-miR-143-5p	3836	KPNA1	81.05936505
hsa-miR-888-5p	3839	KPNA3	86.08430617
hsa-miR-199b-5p	3840	KPNA4	91.17192
hsa-miR-888-5p	3840	KPNA4	97.48226573
hsa-miR-135a-5p	3842	TNPO1	95.78478676
hsa-miR-142-5p	4068	SH2D1A	84.15475427
hsa-miR-31-5p	4068	SH2D1A	94.76151052
hsa-miR-142-5p	4118	MAL	87.8613
hsa-miR-888-5p	4247	MGAT2	89.40127281
hsa-miR-143-5p	4296	MAP3K11	85.0136
hsa-miR-199b-5p	4296	MAP3K11	97.10621063
hsa-miR-133a-3p	4324	MMP15	85.4528
hsa-miR-133a-3p	4478	MSN	92.4985843
hsa-miR-133a-3p	4627	MYH9	86.381
hsa-miR-34c-5p	4627	MYH9	82.7798
hsa-miR-199b-5p	4862	NPAS2	91.37816
hsa-miR-216b-5p	4862	NPAS2	91.48915
hsa-miR-142-5p	4863	NPAT	83.762
hsa-miR-892a	4884	NPTX1	99.54131924
hsa-miR-135a-5p	5001	ORC5	92.70986
hsa-miR-142-3p	5007	OSBP	95.40389
hsa-miR-142-3p	5049	PAFAH1B2	81.42260902
hsa-miR-888-5p	5062	PAK2	87.33383416
hsa-miR-31-5p	5100	PCDH8	87.16138109
hsa-miR-216b-5p	5375	PMP2	81.9446
hsa-miR-34c-5p	5514	PPP1R10	80.0426
hsa-miR-133a-3p	5515	PPP2CA	97.09186
hsa-miR-143-5p	5515	PPP2CA	84.6819
hsa-miR-892a	5577	PRKAR2B	91.54243808
hsa-miR-31-5p	5579	PRKCB	82.3555
hsa-miR-143-3p	5598	MAPK7	84.8035
hsa-miR-135a-5p	5602	MAPK10	81.2731
hsa-miR-34c-5p	5604	MAP2K1	81.152
hsa-miR-133a-3p	5634	PRPS2	86.3765
hsa-miR-31-5p	5654	HTRA1	82.5933
hsa-miR-142-3p	5693	PSMB5	89.652
hsa-miR-892a	5717	PSMD11	83.563
hsa-miR-142-3p	5756	TWF1	96.47349532
hsa-miR-142-5p	5775	PTPN4	88.72722737
hsa-miR-143-3p	5775	PTPN4	81.2977
hsa-miR-143-5p	5775	PTPN4	83.13574824
hsa-miR-142-3p	5787	PTPRB	84.85058991
hsa-miR-133a-3p	5796	PTPRK	91.6732
hsa-miR-133a-3p	5803	PTPRZ1	92.13284
hsa-miR-34c-5p	5818	PVRL1	98.24312863
hsa-miR-142-3p	5862	RAB2A	93.36189
hsa-miR-142-3p	5864	RAB3A	81.6359
hsa-miR-892a	5865	RAB3B	84.53812067
hsa-miR-142-5p	5906	RAP1A	95.92508089
hsa-miR-135a-5p	6091	ROBO1	81.4888
hsa-miR-142-5p	6091	ROBO1	95.26390688
hsa-miR-199b-5p	6249	CLIP1	83.9376
hsa-miR-874-3p	6272	SORT1	89.47130351
hsa-miR-142-5p	6390	SDHB	87.8564
hsa-miR-135a-5p	6397	SEC14L1	87.8118
hsa-miR-135a-5p	6428	SRSF3	85.22757596
hsa-miR-133a-3p	6456	SH3GL2	95.82337
hsa-miR-133a-3p	6529	SLC6A1	96.93757
hsa-miR-142-5p	6571	SLC18A2	93.9595
hsa-miR-199b-5p	6602	SMARCD1	86.72792613
hsa-miR-888-5p	6617	SNAPC1	80.1013
hsa-miR-143-3p	6624	FSCN1	87.01586181
hsa-miR-133a-3p	6667	SP1	80.40352731
hsa-miR-142-3p	6671	SP4	86.4054
hsa-miR-143-5p	6711	SPTBN1	88.5322
hsa-miR-133a-3p	6713	SQLE	89.1198
hsa-miR-135a-5p	6746	SSR2	96.35090735
hsa-miR-143-3p	6769	STAC	81.61909158
hsa-miR-142-5p	6781	STC1	81.09220325
hsa-miR-143-5p	6801	STRN	92.37935521
hsa-miR-143-3p	6840	SVIL	84.5472
hsa-miR-135a-5p	6874	TAF4	91.20362
hsa-miR-142-5p	6943	TCF21	84.96189137
hsa-miR-199b-5p	7105	TSPAN6	85.78409639
hsa-miR-135a-5p	7112	TMPO	82.4882
hsa-miR-199b-5p	7175	TPR	90.72698
hsa-miR-874-3p	7175	TPR	81.27887066
hsa-miR-142-5p	7181	NR2C1	95.89985455
hsa-miR-892a	7320	UBE2B	90.20852
hsa-miR-142-5p	7321	UBE2D1	92.76490077
hsa-miR-888-5p	7336	UBE2V2	82.8173
hsa-miR-133a-3p	7341	SUMO1	86.3814
hsa-miR-34c-5p	7414	VCL	83.4083
hsa-miR-888-5p	7432	VIP	88.291
hsa-miR-143-5p	7447	VSNL1	87.9268
hsa-miR-133a-3p	7514	XPO1	84.3798
hsa-miR-142-3p	7514	XPO1	86.2858
hsa-miR-892a	7514	XPO1	92.61825249
hsa-miR-133a-3p	7547	ZIC3	93.88189
hsa-miR-31-5p	7625	ZNF74	82.63342733
hsa-miR-142-5p	7690	ZNF131	83.31802139
hsa-miR-135a-5p	8927	BSN	91.26392334
hsa-miR-142-5p	7803	PTP4A1	83.07757841
hsa-miR-888-5p	8027	STAM	83.7688
hsa-miR-142-3p	8091	HMGA2	81.06952123
hsa-miR-143-5p	8091	HMGA2	92.45458428
hsa-miR-199b-5p	8165	AKAP1	96.50840532
hsa-miR-888-5p	8317	CDC7	88.38514444
hsa-miR-133a-3p	8407	TAGLN2	91.20337565
hsa-miR-216b-5p	9218	VAPA	87.86892322
hsa-miR-31-5p	8458	TTF2	82.9964
hsa-miR-143-3p	8476	CDC42BPA	84.96864435
hsa-miR-892a	8493	PPM1D	96.72234465
hsa-miR-34c-5p	8500	PPFIA1	90.47966
hsa-miR-135a-5p	8506	CNTNAP1	84.9588
hsa-miR-135a-5p	8540	AGPS	85.42098946
hsa-miR-34c-5p	8566	PDXK	85.67333531
hsa-miR-216b-5p	8573	CASK	86.6622
hsa-miR-184	8613	PPAP2B	88.379
hsa-miR-143-5p	8618	CADPS	82.1801
hsa-miR-31-5p	8630	HSD17B6	88.24381599
hsa-miR-142-5p	8651	SOCS1	94.54632
hsa-miR-142-3p	8658	TNKS	88.4933
hsa-miR-888-5p	8731	RNMT	80.47644831
hsa-miR-888-5p	8732	RNGTT	82.41787405
hsa-miR-142-5p	8748	ADAM20	80.7975
hsa-miR-142-3p	8850	KAT2B	91.78238
hsa-miR-142-5p	8856	NR1I2	81.5439
hsa-miR-142-5p	8867	SYNJ1	85.4937
hsa-miR-142-3p	8870	IER3	81.5127
hsa-miR-133a-3p	8895	CPNE3	87.6058855
hsa-miR-142-5p	8899	PRPF4B	92.15522651
hsa-miR-143-5p	8899	PRPF4B	89.5557
hsa-miR-199b-5p	8945	BTRC	90.38952799
hsa-miR-142-3p	8976	WASL	94.4775403
hsa-miR-143-3p	9037	SEMA5A	93.63884987
hsa-miR-135a-5p	9044	BTAF1	83.1927
hsa-miR-199b-5p	9052	GPRC5A	92.85182
hsa-miR-142-5p	4254	KITLG	94.50366521
hsa-miR-142-5p	1756	DMD	90.91425125
hsa-miR-133a-3p	408	ARRB1	80.6402
hsa-miR-143-3p	767	CA8	81.4478
hsa-miR-888-5p	767	CA8	93.50738162
hsa-miR-888-5p	1068	CETN1	84.58708545
hsa-miR-135a-5p	1948	EFNB2	83.98071888
hsa-miR-142-5p	2257	FGF12	91.05926401
hsa-miR-34c-5p	2764	GMFB	83.7829
hsa-miR-31-5p	5576	PRKAR2A	91.05904369
hsa-miR-31-5p	6506	SLC1A2	92.61769839
hsa-miR-142-3p	6507	SLC1A3	83.6709
hsa-miR-143-3p	9148	NEURL1	93.67710497
hsa-miR-135a-5p	9258	MFHAS1	94.0038
hsa-miR-142-5p	9262	STK17B	94.46412882
hsa-miR-142-5p	9266	CYTH2	80.96725928
hsa-miR-142-5p	9282	MED14	91.64687
hsa-miR-888-5p	9377	COX5A	95.20861
hsa-miR-888-5p	10505	SEMA4F	97.58949679
hsa-miR-142-5p	9440	MED17	80.2256
hsa-miR-143-3p	9472	AKAP6	87.05357314
hsa-miR-34c-5p	9481	SLC25A27	95.27582532
hsa-miR-143-3p	9531	BAG3	87.3239
hsa-miR-135a-5p	91	ACVR1B	90.9596
hsa-miR-34c-5p	392	ARHGAP1	84.323
hsa-miR-142-5p	657	BMPR1A	86.50111086
hsa-miR-133a-3p	665	BNIP3L	86.1087
hsa-miR-31-5p	811	CALR	87.2168
hsa-miR-142-5p	901	CCNG2	85.41523164
hsa-miR-135a-5p	1462	VCAN	81.42010901
hsa-miR-133a-3p	1463	NCAN	81.39390276
hsa-miR-133a-3p	1843	DUSP1	82.6702
hsa-miR-142-5p	2079	ERH	90.96443
hsa-miR-34c-5p	2319	FLOT2	97.98867666
hsa-miR-34c-5p	2814	GP5	84.00406988
hsa-miR-888-5p	2909	ARHGAP35	81.1821
hsa-miR-143-3p	3603	IL16	80.97505948
hsa-miR-142-3p	3799	KIF5B	86.3779
hsa-miR-133a-3p	4300	MLLT3	84.48130441
hsa-miR-216b-5p	4300	MLLT3	82.71181851
hsa-miR-34c-5p	4661	MYT1	86.3853
hsa-miR-135a-5p	5283	PIGH	87.61711551
hsa-miR-892a	5283	PIGH	88.18386097
hsa-miR-34c-5p	6327	SCN2B	98.37317156
hsa-miR-135a-5p	7052	TGM2	82.58258576
hsa-miR-143-3p	7052	TGM2	80.70048289
hsa-miR-34c-5p	7247	TSN	85.2875633
hsa-miR-216b-5p	7804	LRP8	84.76514591
hsa-miR-199b-5p	7879	RAB7A	80.7342
hsa-miR-135a-5p	8653	DDX3Y	93.27521
hsa-miR-31-5p	8697	CDC23	83.0171
hsa-miR-892a	8825	LIN7A	91.54887
hsa-miR-133a-3p	9110	MTMR4	90.848
hsa-miR-142-3p	9146	HGS	91.07798
hsa-miR-135a-5p	9196	KCNAB3	94.25763
hsa-miR-142-3p	9197	SLC33A1	87.2574
hsa-miR-216b-5p	9197	SLC33A1	87.1516
hsa-miR-143-3p	9295	SRSF11	92.19994
hsa-miR-888-5p	5469	MED1	88.83835658
hsa-miR-216b-5p	9331	B4GALT6	83.30754824
hsa-miR-142-3p	9341	VAMP3	86.3696
hsa-miR-199b-5p	9352	TXNL1	90.35285
hsa-miR-34c-5p	9355	LHX2	83.4398
hsa-miR-199b-5p	9365	KL	94.82082792
hsa-miR-135a-5p	9371	KIF3B	94.5299
hsa-miR-143-3p	9371	KIF3B	88.52226437
hsa-miR-874-3p	9455	HOMER2	82.4451
hsa-miR-874-3p	9462	RASAL2	88.9972
hsa-miR-135a-5p	9475	ROCK2	81.6721
hsa-miR-142-5p	9480	ONECUT2	90.95301849
hsa-miR-143-3p	9486	CHST10	89.0859
hsa-miR-892a	9522	SCAMP1	88.74309188
hsa-miR-142-3p	9528	TMEM59	89.40512669
hsa-miR-143-3p	9541	CIR1	87.9671
hsa-miR-378d	9622	KLK4	97.55774218
hsa-miR-378e	9622	KLK4	97.55774218
hsa-miR-31-5p	677	ZFP36L1	88.6815
hsa-miR-31-5p	1880	GPR183	87.1527
hsa-miR-143-3p	2662	GDF10	85.8521
hsa-miR-135a-5p	3745	KCNB1	97.41848128
hsa-miR-135a-5p	3750	KCND1	83.6605
hsa-miR-135a-5p	3845	KRAS	90.09773
hsa-miR-142-5p	3845	KRAS	80.58377677
hsa-miR-143-3p	3845	KRAS	89.63928016
hsa-miR-31-5p	4100	MAGEA1	84.6058
hsa-miR-143-3p	4646	MYO6	95.066589
hsa-miR-135a-5p	5136	PDE1A	87.20272417
hsa-miR-135a-5p	5169	ENPP3	85.6703
hsa-miR-135a-5p	5229	PGGT1B	90.57914
hsa-miR-199b-5p	5293	PIK3CD	88.9498
hsa-miR-135a-5p	5296	PIK3R2	88.9733
hsa-miR-888-5p	5305	PIP4K2A	87.1971
hsa-miR-34c-5p	5649	RELN	86.0394
hsa-miR-142-5p	84220	RGPD5	84.1481
hsa-miR-888-5p	6400	SEL1L	95.55766561
hsa-miR-34c-5p	7494	XBP1	81.65386805
hsa-miR-34c-5p	10999	SLC27A4	82.4589
hsa-miR-34c-5p	9202	ZMYM4	93.07174
hsa-miR-143-5p	9637	FEZ2	85.5245
hsa-miR-31-5p	9943	OXSR1	89.762
hsa-miR-135a-5p	9969	MED13	81.55946413
hsa-miR-133a-3p	9972	NUP153	89.7514
hsa-miR-31-5p	9095	TBX19	87.532
hsa-miR-892a	9100	USP10	80.5483
hsa-miR-143-3p	27	ABL2	99.09028565
hsa-miR-142-5p	70	ACTC1	86.1209231
hsa-miR-142-5p	648	BMI1	89.0444
hsa-miR-34c-5p	863	CBFA2T3	85.6106
hsa-miR-892a	1399	CRKL	84.0241
hsa-miR-142-3p	1903	S1PR3	91.96337
hsa-miR-133a-3p	1956	EGFR	85.02100257
hsa-miR-135a-5p	2004	ELK3	90.14165
hsa-miR-142-3p	2017	CTTN	82.8231
hsa-miR-142-3p	2063	NR2F6	83.0373
hsa-miR-143-3p	2117	ETV3	85.7097
hsa-miR-143-3p	2355	FOSL2	85.66554072
hsa-miR-142-3p	2783	GNB2	86.3734
hsa-miR-199b-5p	2787	GNG5	94.02803
hsa-miR-143-3p	2838	GPR15	84.9202
hsa-miR-34c-5p	2845	GPR22	92.53832
hsa-miR-143-5p	3038	HAS3	90.33078145
hsa-miR-34c-5p	3304	HSPA1B	88.5628
hsa-miR-199b-5p	3309	HSPA5	89.0916
hsa-miR-133a-3p	3516	RBPJ	80.1226
hsa-miR-143-5p	3516	RBPJ	82.7968
hsa-miR-892a	3516	RBPJ	81.90456849
hsa-miR-31-5p	4111	MAGEA12	87.0349
hsa-miR-135a-5p	5082	PDCL	84.7459
hsa-miR-216b-5p	5161	PDHA2	95.24928366
hsa-miR-31-5p	5581	PRKCE	91.0776788
hsa-miR-31-5p	5784	PTPN14	84.75187386
hsa-miR-135a-5p	6093	ROCK1	83.2209
hsa-miR-133a-3p	7525	YES1	96.15619
hsa-miR-142-3p	8030	CCDC6	88.46187173
hsa-miR-143-3p	8153	RND2	88.37230156
hsa-miR-135a-5p	9406	ZRANB2	91.41457
hsa-miR-133a-3p	10054	UBA2	98.42689
hsa-miR-142-5p	19	ABCA1	85.1163
hsa-miR-199b-5p	19	ABCA1	82.5821
hsa-miR-142-5p	3290	HSD11B1	84.6498
hsa-miR-31-5p	3853	KRT6A	84.8022
hsa-miR-143-5p	3916	LAMP1	81.3175
hsa-miR-888-5p	3918	LAMC2	88.07198529
hsa-miR-34c-5p	3998	LMAN1	91.40937
hsa-miR-199b-5p	4059	BCAM	85.08591584
hsa-miR-143-3p	4081	MAB21L1	85.519
hsa-miR-199b-5p	4081	MAB21L1	93.23026
hsa-miR-199b-5p	5454	POU3F2	90.42232
hsa-miR-142-3p	6009	RHEB	86.5676
hsa-miR-34c-5p	28514	DLL1	99.56935361
hsa-miR-888-5p	28514	DLL1	89.98654693
hsa-miR-133a-3p	6650	CAPN15	96.14817
hsa-miR-34c-5p	6857	SYT1	93.6895504
hsa-miR-888-5p	6857	SYT1	80.3598
hsa-miR-142-5p	7071	KLF10	86.6944
hsa-miR-133a-3p	7681	MKRN3	85.9813
hsa-miR-143-3p	7903	ST8SIA4	88.22551974
hsa-miR-142-5p	8187	ZNF239	92.84463929
hsa-miR-142-5p	10082	GPC6	82.17334029
hsa-miR-888-5p	10109	ARPC2	87.3558
hsa-miR-142-5p	10111	RAD50	89.0695048
hsa-miR-892a	10121	ACTR1A	84.8589
hsa-miR-135a-5p	10135	NAMPT	83.6763
hsa-miR-135a-5p	10146	G3BP1	86.03440629
hsa-miR-133a-3p	10186	LHFP	98.94398921
hsa-miR-216b-5p	10200	MPHOSPH6	80.5601
hsa-miR-199b-5p	10208	USPL1	81.2194
hsa-miR-31-5p	10211	FLOT1	81.79535601
hsa-miR-135a-5p	23683	PRKD3	80.55110089
hsa-miR-888-5p	10225	CD96	90.65419785
hsa-miR-34c-5p	10238	DCAF7	87.1401
hsa-miR-133a-3p	10262	SF3B4	91.74445
hsa-miR-142-5p	10274	STAG1	83.8254
hsa-miR-143-3p	10285	SMNDC1	80.5703
hsa-miR-133a-3p	39	ACAT2	87.5219
hsa-miR-135a-5p	4121	MAN1A1	89.5458
hsa-miR-142-5p	4121	MAN1A1	87.3041
hsa-miR-143-5p	4144	MAT2A	85.2141
hsa-miR-888-5p	4214	MAP3K1	80.48890455
hsa-miR-34c-5p	4298	MLLT1	80.73418179
hsa-miR-34c-5p	6615	SNAI1	90.86619
hsa-miR-216b-5p	6909	TBX2	82.9824
hsa-miR-143-5p	10370	CITED2	82.272
hsa-miR-135a-5p	10371	SEMA3A	92.26455
hsa-miR-31-5p	10449	ACAA2	86.3689
hsa-miR-34c-5p	747	DAGLA	83.78723381
hsa-miR-888-5p	830	CAPZA2	83.9876
hsa-miR-142-5p	4780	NFE2L2	90.58762
hsa-miR-31-5p	4905	NSF	88.83105284
hsa-miR-31-5p	5083	PAX9	93.45045
hsa-miR-34c-5p	5156	PDGFRA	85.63598587
hsa-miR-142-5p	5290	PIK3CA	83.71660719
hsa-miR-133a-3p	5439	POLR2J	82.7729
hsa-miR-888-5p	5455	POU3F3	88.5003
hsa-miR-31-5p	5563	PRKAA2	84.1449
hsa-miR-142-5p	5592	PRKG1	94.75351073
hsa-miR-888-5p	5593	PRKG2	89.72063695
hsa-miR-143-5p	5885	RAD21	83.4102
hsa-miR-888-5p	5885	RAD21	89.58996513
hsa-miR-34c-5p	6237	RRAS	96.48158105
hsa-miR-142-5p	6431	SRSF6	95.55320183
hsa-miR-892a	8988	HSPB3	80.5296
hsa-miR-135a-5p	9958	USP15	88.87303207
hsa-miR-888-5p	10516	FBLN5	85.9203
hsa-miR-133a-3p	10440	TIMM17A	86.3693
hsa-miR-143-5p	10472	ZBTB18	85.1674
hsa-miR-143-3p	10477	UBE2E3	82.8452
hsa-miR-135a-5p	10486	CAP2	90.25534
hsa-miR-142-5p	10513	APPBP2	83.09827354
hsa-miR-142-3p	10527	IPO7	90.61373452
hsa-miR-133a-3p	10565	ARFGEF1	92.10155
hsa-miR-34c-5p	10570	DPYSL4	86.48176432
hsa-miR-199b-5p	10630	PDPN	82.39870144
hsa-miR-143-3p	6567	SLC16A2	95.4922158
hsa-miR-142-5p	6993	DYNLT1	94.34784
hsa-miR-133a-3p	6990	DYNLT3	82.2444
hsa-miR-142-5p	10643	IGF2BP3	97.97363414
hsa-miR-34c-5p	10643	IGF2BP3	85.2344
hsa-miR-31-5p	10656	KHDRBS3	85.2388
hsa-miR-888-5p	11183	MAP4K5	87.79220045
hsa-miR-216b-5p	10686	CLDN16	84.61099534
hsa-miR-34c-5p	10690	FUT9	96.06122051
hsa-miR-142-5p	10746	MAP3K2	98.62825865
hsa-miR-143-5p	10746	MAP3K2	91.50916046
hsa-miR-143-3p	10768	AHCYL1	93.80819
hsa-miR-31-5p	10768	AHCYL1	83.91163074
hsa-miR-143-5p	10794	ZNF460	80.7255
hsa-miR-143-3p	10810	WASF3	83.1064
hsa-miR-135a-5p	10815	CPLX1	98.29816517
hsa-miR-143-3p	987	LRBA	83.37966112
hsa-miR-142-5p	1730	DIAPH2	98.87897727
hsa-miR-143-3p	11214	AKAP13	93.97689189
hsa-miR-135a-5p	6645	SNTB2	85.2246932
hsa-miR-34c-5p	6645	SNTB2	82.67915087
hsa-miR-142-3p	6856	SYPL1	88.6814
hsa-miR-31-5p	7531	YWHAE	84.2392
hsa-miR-143-3p	7994	KAT6A	93.8804
hsa-miR-143-3p	8543	LMO4	85.77313876
hsa-miR-142-5p	7542	ZFPL1	85.9557
hsa-miR-135a-5p	10928	RALBP1	84.4843
hsa-miR-133a-3p	10952	SEC61B	97.30919
hsa-miR-133a-3p	10970	CKAP4	88.2766
hsa-miR-34c-5p	11024	LILRA1	81.5719
hsa-miR-199b-5p	11030	RBPMS	81.9329
hsa-miR-135a-5p	11040	PIM2	91.9826
hsa-miR-378d	11040	PIM2	86.2067
hsa-miR-378e	11040	PIM2	86.2067
hsa-miR-142-3p	5879	RAC1	93.37757424
hsa-miR-143-3p	5924	RASGRF2	84.87293979
hsa-miR-143-3p	6309	SC5D	82.45453594
hsa-miR-874-3p	6526	SLC5A3	81.50285113
hsa-miR-199b-5p	6655	SOS2	91.00491
hsa-miR-888-5p	6655	SOS2	90.26775
hsa-miR-143-3p	7569	ZNF182	91.12741
hsa-miR-142-5p	9510	ADAMTS1	95.23085
hsa-miR-31-5p	9510	ADAMTS1	82.2455
hsa-miR-143-5p	10385	BTN2A2	85.859
hsa-miR-142-5p	11059	WWP1	96.38532729
hsa-miR-143-5p	11076	TPPP	86.75802386
hsa-miR-34c-5p	11076	TPPP	92.13505181
hsa-miR-133a-3p	11096	ADAMTS5	80.7754
hsa-miR-142-5p	11096	ADAMTS5	90.32248378
hsa-miR-888-5p	11103	KRR1	86.5436
hsa-miR-135a-5p	11122	PTPRT	83.5917213
hsa-miR-874-3p	11126	CD160	86.56714791
hsa-miR-216b-5p	11137	PWP1	86.5925
hsa-miR-142-5p	11149	BVES	91.46510165
hsa-miR-892a	11169	WDHD1	85.1253
hsa-miR-135a-5p	6941	TCF19	84.3460004
hsa-miR-143-5p	7027	TFDP1	90.58491
hsa-miR-892a	7204	TRIO	96.34810299
hsa-miR-135a-5p	7402	UTRN	81.79501603
hsa-miR-142-3p	7402	UTRN	94.67256
hsa-miR-142-3p	7643	ZNF90	91.94313
hsa-miR-892a	7789	ZXDA	83.64091082
hsa-miR-142-5p	11113	CIT	82.1089
hsa-miR-216b-5p	11199	ANXA10	81.6872
hsa-miR-891a-5p	11201	POLI	83.89954815
hsa-miR-143-3p	11212	PROSC	90.42918
hsa-miR-133a-3p	11230	PRAF2	80.7660566
hsa-miR-34c-5p	11335	CBX3	89.8624
hsa-miR-888-5p	11345	GABARAPL2	82.9341
hsa-miR-31-5p	22926	ATF6	93.52297884
hsa-miR-199b-5p	8036	SHOC2	91.23442389
hsa-miR-34c-5p	8036	SHOC2	85.9819
hsa-miR-142-3p	23435	TARDBP	91.01241
hsa-miR-142-5p	23414	ZFPM2	99.47969779
hsa-miR-378d	23414	ZFPM2	85.604
hsa-miR-378e	23414	ZFPM2	85.604
hsa-miR-216b-5p	9330	GTF3C3	88.6457
hsa-miR-142-5p	26060	APPL1	84.96649296
hsa-miR-888-5p	473	RERE	89.06388798
hsa-miR-142-5p	26224	FBXL3	83.7911
hsa-miR-31-5p	200350	FOXD4L1	81.268
hsa-miR-199b-5p	8322	FZD4	96.69039608
hsa-miR-31-5p	25758	KIAA1549L	81.8069
hsa-miR-34c-5p	11320	MGAT4A	98.23698845
hsa-miR-142-5p	11043	MID2	93.34543523
hsa-miR-142-5p	23433	RHOQ	84.7964
hsa-miR-143-5p	23433	RHOQ	83.00868008
hsa-miR-133a-3p	9653	HS2ST1	87.236
hsa-miR-143-3p	24140	FTSJ1	90.1438281
hsa-miR-133a-3p	9697	TRAM2	97.69599117
hsa-miR-143-5p	9908	G3BP2	80.5218
hsa-miR-133a-3p	23291	FBXW11	82.0266
hsa-miR-888-5p	22919	MAPRE1	80.4589
hsa-miR-216b-5p	4189	DNAJB9	82.21492419
hsa-miR-143-5p	23531	MMD	80.8609
hsa-miR-888-5p	23560	GTPBP4	83.9445
hsa-miR-892a	23612	PHLDA3	81.07801512
hsa-miR-34c-5p	26575	RGS17	80.6023
hsa-miR-142-5p	24138	IFIT5	93.19854
hsa-miR-888-5p	24138	IFIT5	83.854
hsa-miR-142-3p	6018	RLF	92.23854
hsa-miR-888-5p	6018	RLF	95.32241
hsa-miR-888-5p	7371	UCK2	87.55876865
hsa-miR-135a-5p	7532	YWHAG	97.90599297
hsa-miR-892a	3161	HMMR	85.0149
hsa-miR-142-5p	4289	MKLN1	82.84430826
hsa-miR-199b-5p	10891	PPARGC1A	90.09556314
hsa-miR-888-5p	10891	PPARGC1A	82.2174
hsa-miR-199b-5p	29121	CLEC2D	84.48724852
hsa-miR-34c-5p	29907	SNX15	82.8074
hsa-miR-135a-5p	7782	SLC30A4	96.21912
hsa-miR-142-5p	7782	SLC30A4	82.07558113
hsa-miR-892a	29799	YPEL1	85.38046004
hsa-miR-874-3p	29928	TIMM22	88.13393598
hsa-miR-142-5p	29937	NENF	93.56023297
hsa-miR-892a	29883	CNOT7	83.2645
hsa-miR-142-5p	10015	PDCD6IP	82.83773702
hsa-miR-888-5p	29953	TRHDE	91.67491886
hsa-miR-133a-3p	3992	FADS1	95.14420542
hsa-miR-142-5p	29967	LRP12	81.2507
hsa-miR-143-3p	29967	LRP12	86.2713
hsa-miR-142-5p	25932	CLIC4	83.782532
hsa-miR-143-5p	25842	ASF1A	82.6036
hsa-miR-142-5p	54989	ZNF770	91.64743114
hsa-miR-888-5p	29035	C16orf72	91.34121941
hsa-miR-135a-5p	11164	NUDT5	85.5867
hsa-miR-199b-5p	11164	NUDT5	81.95641045
hsa-miR-135a-5p	29068	ZBTB44	88.785
hsa-miR-143-3p	29068	ZBTB44	96.95686867
hsa-miR-888-5p	29068	ZBTB44	87.99478567
hsa-miR-135a-5p	6844	VAMP2	80.9078
hsa-miR-34c-5p	6844	VAMP2	96.42879997
hsa-miR-199b-5p	9620	CELSR1	98.09828193
hsa-miR-888-5p	9693	RAPGEF2	80.6495
hsa-miR-143-3p	10166	SLC25A15	81.56264889
hsa-miR-133a-3p	10178	TENM1	90.24152581
hsa-miR-133a-3p	10944	C11orf58	97.25805149
hsa-miR-199b-5p	11282	MGAT4B	82.0864
hsa-miR-142-5p	23473	CAPN7	86.8364
hsa-miR-142-3p	23657	SLC7A11	86.3529
hsa-miR-142-5p	23657	SLC7A11	84.13192555
hsa-miR-143-3p	23657	SLC7A11	80.25135922
hsa-miR-199b-5p	26994	RNF11	83.1847
hsa-miR-31-5p	27067	STAU2	81.9646
hsa-miR-142-5p	27107	ZBTB11	80.83039961
hsa-miR-142-5p	27125	AFF4	93.46189135
hsa-miR-199b-5p	27177	IL36B	82.4924
hsa-miR-199b-5p	27254	CSDC2	90.46811
hsa-miR-133a-3p	27288	RBMXL2	88.0191
hsa-miR-888-5p	27314	RAB30	85.11556669
hsa-miR-888-5p	27342	RABGEF1	92.47871
hsa-miR-143-5p	29775	CARD10	82.9188
hsa-miR-143-3p	26286	ARFGAP3	89.29716101
hsa-miR-135a-5p	26524	LATS2	89.3378
hsa-miR-31-5p	26524	LATS2	93.96771
hsa-miR-888-5p	26524	LATS2	90.08086
hsa-miR-135a-5p	27346	TMEM97	88.47258674
hsa-miR-142-3p	29966	STRN3	80.7315
hsa-miR-216b-5p	30850	CDR2L	85.9018
hsa-miR-143-3p	23198	PSME4	96.04301
hsa-miR-34c-5p	1620	BRINP1	86.1792
hsa-miR-143-3p	9644	SH3PXD2A	83.42057906
hsa-miR-888-5p	9646	CTR9	97.52477535
hsa-miR-143-5p	9649	RALGPS1	87.44678271
hsa-miR-34c-5p	9649	RALGPS1	83.46243066
hsa-miR-199b-5p	9658	ZNF516	92.67042683
hsa-miR-31-5p	9679	FAM53B	80.74025108
hsa-miR-874-3p	9682	KDM4A	91.72522032
hsa-miR-135a-5p	9690	UBE3C	94.04559
hsa-miR-143-5p	9694	EMC2	90.08786
hsa-miR-133a-3p	9695	EDEM1	95.82647893
hsa-miR-888-5p	9695	EDEM1	94.04094
hsa-miR-216b-5p	9715	FAM131B	86.71864689
hsa-miR-143-3p	9728	SECISBP2L	84.1391
hsa-miR-874-3p	9736	USP34	88.8238
hsa-miR-143-5p	9741	LAPTM4A	95.18596
hsa-miR-135a-5p	9758	FRMPD4	82.87245038
hsa-miR-378d	9767	JADE3	90.13991929
hsa-miR-378e	9767	JADE3	90.13991929
hsa-miR-199b-5p	9770	RASSF2	88.7264
hsa-miR-31-5p	9783	RIMS3	93.52457
hsa-miR-135a-5p	9792	SERTAD2	80.9675
hsa-miR-888-5p	9792	SERTAD2	80.97235045
hsa-miR-133a-3p	9794	MAML1	99.24021432
hsa-miR-142-5p	9813	EFCAB14	92.14099865
hsa-miR-135a-5p	9849	ZNF518A	89.01846611
hsa-miR-143-3p	9852	EPM2AIP1	98.01313782
hsa-miR-199b-5p	9857	CEP350	81.5807
hsa-miR-133a-3p	9877	ZC3H11A	89.7894
hsa-miR-34c-5p	9881	TRANK1	80.0328
hsa-miR-31-5p	9886	RHOBTB1	92.99638986
hsa-miR-143-5p	9891	NUAK1	84.2107
hsa-miR-133a-3p	9900	SV2A	84.8717
hsa-miR-31-5p	9909	DENND4B	84.6808
hsa-miR-892a	11333	PDAP1	91.18292665
hsa-miR-142-3p	22836	RHOBTB3	99.02995981
hsa-miR-143-5p	22838	RNF44	90.59225
hsa-miR-34c-5p	89795	NAV3	94.60267868
hsa-miR-142-3p	22841	RAB11FIP2	89.24331369
hsa-miR-135a-5p	22843	PPM1E	94.5156
hsa-miR-143-3p	22843	PPM1E	91.46422166
hsa-miR-143-3p	22846	VASH1	99.08347051
hsa-miR-135a-5p	22853	LMTK2	86.30061251
hsa-miR-888-5p	22853	LMTK2	80.82560408
hsa-miR-142-5p	22858	ICK	93.76983201
hsa-miR-135a-5p	22863	ATG14	93.10405
hsa-miR-199b-5p	22863	ATG14	87.9478
hsa-miR-874-3p	22866	CNKSR2	83.1265
hsa-miR-142-3p	22876	INPP5F	88.3394
hsa-miR-142-3p	22877	MLXIP	84.3514
hsa-miR-135a-5p	22878	TRAPPC8	86.8808
hsa-miR-143-3p	22878	TRAPPC8	94.33963
hsa-miR-135a-5p	22982	DIP2C	97.46202
hsa-miR-199b-5p	22986	SORCS3	89.7671
hsa-miR-135a-5p	22987	SV2C	83.41288877
hsa-miR-143-5p	22990	PCNX	91.10369584
hsa-miR-135a-5p	22993	HMGXB3	91.46028
hsa-miR-135a-5p	23012	STK38L	82.5666
hsa-miR-142-5p	23012	STK38L	88.7236
hsa-miR-34c-5p	23012	STK38L	89.0163
hsa-miR-888-5p	23012	STK38L	80.5804428
hsa-miR-888-5p	440026	TMEM41B	90.6606385
hsa-miR-135a-5p	23047	PDS5B	91.48157948
hsa-miR-142-5p	23047	PDS5B	80.39322554
hsa-miR-888-5p	23057	NMNAT2	92.22467
hsa-miR-135a-5p	23063	WAPL	81.8096
hsa-miR-892a	66008	TRAK2	92.94861
hsa-miR-143-3p	23092	ARHGAP26	88.45883579
hsa-miR-143-5p	51755	CDK12	80.95719455
hsa-miR-142-3p	23049	SMG1	88.7089
hsa-miR-133a-3p	23119	HIC2	83.54757244
hsa-miR-31-5p	23122	CLASP2	83.4463
hsa-miR-199b-5p	23129	PLXND1	84.72622864
hsa-miR-142-5p	23158	TBC1D9	86.6628
hsa-miR-892a	23160	WDR43	93.09676
hsa-miR-888-5p	23161	SNX13	95.65789777
hsa-miR-34c-5p	23173	METAP1	80.1463
hsa-miR-135a-5p	23174	ZCCHC14	95.25472967
hsa-miR-142-3p	23174	ZCCHC14	95.40037002
hsa-miR-142-5p	23174	ZCCHC14	80.2569
hsa-miR-135a-5p	23179	RGL1	82.4368
hsa-miR-874-3p	23180	RFTN1	90.87303
hsa-miR-199b-5p	23213	SULF1	88.75195037
hsa-miR-378d	23213	SULF1	85.5381
hsa-miR-378e	23213	SULF1	85.5381
hsa-miR-892a	23213	SULF1	96.90052089
hsa-miR-135a-5p	23234	DNAJC9	88.75404037
hsa-miR-888-5p	23236	PLCB1	87.1621
hsa-miR-133a-3p	23243	ANKRD28	88.9424
hsa-miR-31-5p	23251	KIAA1024	90.90281348
hsa-miR-133a-3p	23253	ANKRD12	84.8339
hsa-miR-892a	23253	ANKRD12	86.60683513
hsa-miR-892a	23255	MTCL1	92.44374111
hsa-miR-34c-5p	23261	CAMTA1	95.36632
hsa-miR-135a-5p	158471	PRUNE2	85.9876
hsa-miR-888-5p	116984	ARAP2	96.04823
hsa-miR-133a-3p	23279	NUP160	86.2345
hsa-miR-199b-5p	57553	MICAL3	94.82589581
hsa-miR-34c-5p	23294	ANKS1A	84.15251779
hsa-miR-142-5p	1540	CYLD	80.75479099
hsa-miR-34c-5p	23314	SATB2	97.02687234
hsa-miR-142-5p	23318	ZCCHC11	82.4226
hsa-miR-143-3p	23358	USP24	93.59504843
hsa-miR-135a-5p	23362	PSD3	82.02728521
hsa-miR-199b-5p	84162	KIAA1109	82.9956
hsa-miR-142-5p	23376	UFL1	96.62045351
hsa-miR-34c-5p	23390	ZDHHC17	87.7878
hsa-miR-142-3p	25831	HECTD1	92.95787
hsa-miR-142-3p	25839	COG4	86.6953
hsa-miR-143-3p	25864	ABHD14A	92.698
hsa-miR-135a-5p	25878	MXRA5	80.6777
hsa-miR-142-3p	66036	MTMR9	88.70686434
hsa-miR-142-3p	25938	HEATR5A	86.2825
hsa-miR-143-5p	25948	KBTBD2	81.49071256
hsa-miR-133a-3p	25962	KIAA1429	92.00323
hsa-miR-135a-5p	25966	C2CD2	90.35784407
hsa-miR-143-3p	25977	NECAP1	93.84844
hsa-miR-143-3p	78987	CRELD1	94.03334
hsa-miR-143-5p	26035	GLCE	96.6280182
hsa-miR-135a-5p	26040	SETBP1	89.7567857
hsa-miR-199b-5p	26053	AUTS2	84.0985
hsa-miR-143-3p	26058	GIGYF2	80.90555591
hsa-miR-133a-3p	26119	LDLRAP1	97.78793106
hsa-miR-135a-5p	26960	NBEA	84.1764
hsa-miR-142-5p	26960	NBEA	87.03308196
hsa-miR-143-3p	55841	WWC3	89.4505
hsa-miR-34c-5p	27154	BRPF3	84.7617
hsa-miR-143-3p	50509	COL5A3	90.24754
hsa-miR-135a-5p	103	ADAR	89.7383
hsa-miR-892a	51046	ST8SIA3	81.71940497
hsa-miR-199b-5p	9669	EIF5B	85.3733
hsa-miR-888-5p	51592	TRIM33	85.11760414
hsa-miR-892a	51592	TRIM33	95.33609517
hsa-miR-888-5p	51065	RPS27L	82.5726
hsa-miR-199b-5p	51616	TAF9B	85.9299
hsa-miR-143-5p	51106	TFB1M	86.457891
hsa-miR-34c-5p	51109	RDH11	80.3774289
hsa-miR-142-5p	51018	RRP15	93.45332542
hsa-miR-199b-5p	51385	ZNF589	88.75248277
hsa-miR-143-3p	51122	COMMD2	88.80538122
hsa-miR-34c-5p	51666	ASB4	87.4008
hsa-miR-888-5p	51132	RLIM	81.63316043
hsa-miR-378d	10890	RAB10	90.57615
hsa-miR-378e	10890	RAB10	90.57615
hsa-miR-142-5p	51691	LSM8	92.44860251
hsa-miR-142-5p	389136	VGLL3	82.83459688
hsa-miR-142-5p	51163	DBR1	94.00578025
hsa-miR-34c-5p	51429	SNX9	81.9433
hsa-miR-199b-5p	51701	NLK	86.21241124
hsa-miR-135a-5p	51703	ACSL5	86.9399
hsa-miR-143-5p	22807	IKZF2	89.19847709
hsa-miR-216b-5p	22807	IKZF2	84.79236086
hsa-miR-34c-5p	10766	TOB2	94.30523165
hsa-miR-142-5p	51714	SELT	88.55754628
hsa-miR-143-5p	51714	SELT	85.32
hsa-miR-133a-3p	51727	CMPK1	85.3401
hsa-miR-143-3p	51727	CMPK1	80.5098
hsa-miR-143-5p	51729	WBP11	92.63188
hsa-miR-135a-5p	51454	GULP1	91.25736437
hsa-miR-199b-5p	51463	GPR89B	84.1813
hsa-miR-142-5p	51201	ZDHHC2	86.3242
hsa-miR-216b-5p	51741	WWOX	91.13236
hsa-miR-891a-5p	51495	HACD3	93.24001
hsa-miR-888-5p	51247	PAIP2	87.14021314
hsa-miR-143-3p	51249	TMEM69	82.9745
hsa-miR-888-5p	51554	ACKR4	86.3429
hsa-miR-142-5p	51560	RAB6B	90.07603035
hsa-miR-142-5p	51773	RSF1	89.0292
hsa-miR-199b-5p	51780	KDM3B	84.02903525
hsa-miR-892a	51307	FAM53C	81.1341
hsa-miR-34c-5p	84146	ZNF644	85.7934
hsa-miR-143-3p	51320	MEX3C	81.998
hsa-miR-34c-5p	51320	MEX3C	94.71665
hsa-miR-888-5p	51320	MEX3C	93.7047
hsa-miR-199b-5p	94104	PAXBP1	92.91448
hsa-miR-142-5p	51804	SIX4	87.74194631
hsa-miR-143-3p	51804	SIX4	92.21016
hsa-miR-143-5p	51804	SIX4	85.2048
hsa-miR-34c-5p	51809	GALNT7	93.46349894
hsa-miR-888-5p	53981	CPSF2	83.7941
hsa-miR-34c-5p	119	ADD2	86.7509
hsa-miR-874-3p	54625	PARP14	90.35713
hsa-miR-34c-5p	55576	STAB2	81.7307
hsa-miR-135a-5p	54764	ZRANB1	86.2791
hsa-miR-133a-3p	55585	UBE2Q1	89.1356
hsa-miR-31-5p	11091	WDR5	85.9918
hsa-miR-874-3p	55589	BMP2K	81.9412
hsa-miR-31-5p	55591	VEZT	81.9667
hsa-miR-888-5p	55591	VEZT	90.96042
hsa-miR-34c-5p	4851	NOTCH1	81.47373565
hsa-miR-34c-5p	192670	AGO4	81.2887
hsa-miR-133a-3p	55603	FAM46A	88.5418
hsa-miR-34c-5p	55603	FAM46A	85.51134467
hsa-miR-142-3p	54796	BNC2	85.62994661
hsa-miR-135a-5p	54799	MBTD1	82.9946
hsa-miR-133a-3p	55609	ZNF280C	88.2983
hsa-miR-888-5p	54834	GDAP2	85.4450141
hsa-miR-143-3p	54842	MFSD6	82.1575
hsa-miR-143-3p	55616	ASAP3	93.29799003
hsa-miR-888-5p	54890	ALKBH5	90.59431
hsa-miR-143-3p	54891	INO80D	85.02762276
hsa-miR-199b-5p	54891	INO80D	90.16803
hsa-miR-888-5p	54891	INO80D	83.8487128
hsa-miR-142-5p	54893	MTMR10	98.4554578
hsa-miR-34c-5p	54893	MTMR10	86.8972286
hsa-miR-888-5p	54898	ELOVL2	86.57083583
hsa-miR-135a-5p	55635	DEPDC1	81.7017
hsa-miR-888-5p	54910	SEMA4C	88.8134
hsa-miR-143-5p	55643	BTBD2	81.584
hsa-miR-143-5p	54916	TMEM260	83.30986502
hsa-miR-133a-3p	54918	CMTM6	90.56931
hsa-miR-135a-5p	54948	MRPL16	83.3246
hsa-miR-133a-3p	54977	SLC25A38	89.7891
hsa-miR-142-5p	55660	PRPF40A	95.52290424
hsa-miR-135a-5p	55662	HIF1AN	90.10831209
hsa-miR-31-5p	55662	HIF1AN	84.24210737
hsa-miR-874-3p	55662	HIF1AN	91.3903195
hsa-miR-142-5p	55014	STX17	84.0537738
hsa-miR-34c-5p	55014	STX17	86.50690943
hsa-miR-143-5p	55666	NPLOC4	89.96906752
hsa-miR-143-5p	55020	TTC38	86.3121
hsa-miR-135a-5p	55048	VPS37C	92.91382
hsa-miR-143-3p	55055	ZWILCH	92.55418
hsa-miR-31-5p	55075	UACA	83.8378
hsa-miR-133a-3p	55084	SOBP	96.58217663
hsa-miR-34c-5p	55690	PACS1	95.76647221
hsa-miR-199b-5p	55719	SLF2	85.7898
hsa-miR-34c-5p	55204	GOLPH3L	88.7894
hsa-miR-133a-3p	55760	DHX32	86.8273
hsa-miR-143-5p	55207	ARL8B	88.1346
hsa-miR-142-3p	55227	LRRC1	88.7261
hsa-miR-143-3p	55230	USP40	82.3244225
hsa-miR-142-5p	55746	NUP133	92.563
hsa-miR-378d	55750	AGK	86.04241725
hsa-miR-378e	55750	AGK	86.04241725
hsa-miR-216b-5p	55759	WDR12	97.15571
hsa-miR-143-3p	55762	ZNF701	87.8746339
hsa-miR-378d	55275	VPS53	89.7695
hsa-miR-378e	55275	VPS53	89.7695
hsa-miR-142-5p	55276	PGM2	97.19985401
hsa-miR-142-5p	55785	FGD6	92.36208
hsa-miR-34c-5p	55785	FGD6	91.86398309
hsa-miR-199b-5p	55327	LIN7C	97.91365603
hsa-miR-31-5p	54665	RSBN1	98.57930433
hsa-miR-142-5p	55331	ACER3	81.47296319
hsa-miR-142-5p	55347	ABHD10	83.44243329
hsa-miR-143-5p	55347	ABHD10	81.7193
hsa-miR-34c-5p	55810	FOXJ2	90.19449317
hsa-miR-888-5p	55359	STYK1	80.4633
hsa-miR-143-3p	729515	TMEM242	82.5809
hsa-miR-133a-3p	55870	ASH1L	90.2349
hsa-miR-142-3p	55870	ASH1L	98.35247055
hsa-miR-34c-5p	55366	LGR4	97.53239232
hsa-miR-142-5p	55388	MCM10	81.7554
hsa-miR-142-3p	53353	LRP1B	80.53378005
hsa-miR-142-5p	53353	LRP1B	96.56911373
hsa-miR-142-5p	55432	YOD1	82.94307423
hsa-miR-143-3p	27185	DISC1	93.13861257
hsa-miR-378d	55520	ELAC1	92.35400022
hsa-miR-378e	55520	ELAC1	92.35400022
hsa-miR-133a-3p	55915	LANCL2	93.41588
hsa-miR-143-3p	55531	ELMOD1	80.69282851
hsa-miR-34c-5p	55531	ELMOD1	93.94591692
hsa-miR-888-5p	55531	ELMOD1	87.4203
hsa-miR-199b-5p	55536	CDCA7L	92.94635982
hsa-miR-142-5p	55970	GNG12	84.05883979
hsa-miR-143-5p	8195	MKKS	85.8702
hsa-miR-892a	56135	PCDHAC1	83.4315
hsa-miR-892a	56134	PCDHAC2	83.4315
hsa-miR-892a	56138	PCDHA11	83.4315
hsa-miR-892a	56137	PCDHA12	83.4315
hsa-miR-892a	56136	PCDHA13	83.4315
hsa-miR-892a	56146	PCDHA2	83.4315
hsa-miR-892a	56145	PCDHA3	83.4315
hsa-miR-892a	56144	PCDHA4	83.4315
hsa-miR-892a	56143	PCDHA5	83.4315
hsa-miR-892a	56142	PCDHA6	83.4315
hsa-miR-892a	56141	PCDHA7	83.4315
hsa-miR-34c-5p	27115	PDE7B	90.89587
hsa-miR-135a-5p	3206	HOXA10	89.7784
hsa-miR-135a-5p	54014	BRWD1	91.92557
hsa-miR-142-5p	54434	SSH1	87.5530309
hsa-miR-892a	54439	RBM27	96.94148884
hsa-miR-142-5p	54467	ANKIB1	88.90086797
hsa-miR-142-5p	54495	TMX3	91.283986
hsa-miR-199b-5p	54502	RBM47	87.03047858
hsa-miR-142-3p	54554	WDR5B	86.2813
hsa-miR-133a-3p	54557	SGTB	90.22896
hsa-miR-133a-3p	65977	PLEKHA3	86.3663
hsa-miR-142-5p	65977	PLEKHA3	92.39905135
hsa-miR-143-3p	3202	HOXA5	87.0134
hsa-miR-34c-5p	55964	SEPT3	89.15349482
hsa-miR-142-3p	284352	PPP1R37	94.87014487
[truncated: 602 more rows]
