# Supplementary material for: The Diagnostic and Predictive Significance of Immune-Related Genes and Immune Characteristics in the Occurrence and Progression of IgA Nephropathy
Source: J Immunol Res. 2022 Apr 28;2022:9284204. doi: 10.1155/2022/9284204 (PMC9071862; doi:10.1155/2022/9284204)
Supplement: Supplementary Materials — Supplementary Table 1: the immune-related genes downloaded from the import database (https://www.immport.org/shared/). Supplementary Table 2: all data of GO enrichment analysis. Supplementary Table 3: all data of KEGG enrichment analysis. Supplementary Table 4: the target predictions of these 20 DE-miRNAs in the miRDB database. Supplementary Table 5: the target predictions of these 20 DE-miRNAs in the miRWalk database. Supplementary Table 6: the target predictions of these 20 DE-miRNAs in the miRanda database. Supplementary Table 7: the lncRNAs which target the DE-miRNA related to PPIA, ADRB2, and TFRC in the starBase v 3.0 database. [file 9284204.f1.zip › Supplementary Table5.txt]

miRNA_v22	EntrezGeneID	GeneSymbol	miRWalk_mRNA	miRWalk_BindingSites
hsa-miR-143-5p	37	ACADVL	NM_000018	2214-2239
hsa-miR-184	94	ACVRL1	NM_000020	2280-2301
hsa-miR-31-5p	94	ACVRL1	NM_000020	3158-3176
hsa-miR-34c-5p	94	ACVRL1	NM_000020	1899-1923
hsa-miR-874-3p	94	ACVRL1	NM_000020	3642-3659
hsa-miR-199b-5p	5663	PSEN1	NM_000021	2639-2665
hsa-miR-31-5p	5663	PSEN1	NM_000021	1977-2000|5727-5754
hsa-miR-378d	5663	PSEN1	NM_000021	4556-4568
hsa-miR-892a	5663	PSEN1	NM_000021	2982-3032
hsa-miR-217	100	ADA	NM_000022	1323-1363
hsa-miR-184	6442	SGCA	NM_000023	1257-1277
hsa-miR-378d	6442	SGCA	NM_000023	1223-1248
hsa-miR-378e	6442	SGCA	NM_000023	1232-1248
hsa-miR-892a	154	ADRB2	NM_000024	1587-1607
hsa-miR-891a-5p	155	ADRB3	NM_000025	2378-2397
hsa-miR-143-5p	183	AGT	NM_000029	2175-2192
hsa-miR-31-5p	210	ALAD	NM_000031	1342-1369
hsa-miR-892a	210	ALAD	NM_000031	2359-2383
hsa-miR-378d	226	ALDOA	NM_000034	2256-2274
hsa-miR-143-3p	229	ALDOB	NM_000035	1197-1212
hsa-miR-184	229	ALDOB	NM_000035	2033-2079
hsa-miR-143-5p	286	ANK1	NM_000037	8079-8105
hsa-miR-216b-5p	324	APC	NM_000038	9195-9217
hsa-miR-378d	324	APC	NM_000038	10557-10576
hsa-miR-143-3p	355	FAS	NM_000043	2087-2106
hsa-miR-378d	355	FAS	NM_000043	3515-3546
hsa-miR-378e	355	FAS	NM_000043	3516-3546
hsa-miR-184	367	AR	NM_000044	6843-6865
hsa-miR-199b-5p	367	AR	NM_000044	7224-7244
hsa-miR-217	367	AR	NM_000044	8114-8140
hsa-miR-31-5p	367	AR	NM_000044	4780-4801
hsa-miR-375	367	AR	NM_000044	4777-4794
hsa-miR-378d	367	AR	NM_000044	8995-9014
hsa-miR-378e	367	AR	NM_000044	8995-9014
hsa-miR-892a	367	AR	NM_000044	9556-9574
hsa-miR-892a	411	ARSB	NM_000046	3289-3309
hsa-miR-142-3p	445	ASS1	NM_000050	1752-1797
hsa-miR-143-5p	538	ATP7A	NM_000052	5724-5767
hsa-miR-31-5p	538	ATP7A	NM_000052	4716-4739
hsa-miR-378d	540	ATP7B	NM_000053	5543-5572
hsa-miR-31-5p	554	AVPR2	NM_000054	1189-1210
hsa-miR-184	590	BCHE	NM_000055	2272-2296
hsa-miR-31-5p	641	BLM	NM_000057	4407-4426
hsa-miR-217	686	BTD	NM_000060	3658-3677
hsa-miR-133a-3p	695	BTK	NM_000061	2503-2530
hsa-miR-142-3p	695	BTK	NM_000061	2550-2569
hsa-miR-888-5p	695	BTK	NM_000061	2441-2485
hsa-miR-34c-5p	710	SERPING1	NM_000062	1749-1772
hsa-miR-143-5p	729	C6	NM_000065	3498-3519
hsa-miR-143-3p	760	CA2	NM_000067	1050-1088
hsa-miR-31-5p	760	CA2	NM_000067	1149-1170
hsa-miR-216b-5p	773	CACNA1A	NM_000068	8367-8382
hsa-miR-892a	875	CBS	NM_000071	2195-2216
hsa-miR-143-5p	959	CD40LG	NM_000074	1653-1699
hsa-miR-184	959	CD40LG	NM_000074	1608-1646
hsa-miR-217	959	CD40LG	NM_000074	1236-1253
hsa-miR-378e	959	CD40LG	NM_000074	1173-1189
hsa-miR-892a	959	CD40LG	NM_000074	1246-1264
hsa-miR-143-5p	1019	CDK4	NM_000075	1889-1937
hsa-miR-133a-3p	1028	CDKN1C	NM_000076	1715-1738
hsa-miR-184	1184	CLCN5	NM_000084	4682-4707
hsa-miR-199b-5p	1184	CLCN5	NM_000084	9098-9135
hsa-miR-31-5p	1184	CLCN5	NM_000084	5139-5177|8984-9005|3604-3619|8551-8572
hsa-miR-378d	1184	CLCN5	NM_000084	3686-3707
hsa-miR-378e	1184	CLCN5	NM_000084	8783-8801|3686-3707
hsa-miR-143-3p	1285	COL4A3	NM_000091	6840-6888
hsa-miR-143-5p	1286	COL4A4	NM_000092	6370-6392
hsa-miR-143-5p	1289	COL5A1	NM_000093	7863-7884
hsa-miR-199b-5p	1356	CP	NM_000096	3958-3988
hsa-miR-378d	1476	CSTB	NM_000100	921-939
hsa-miR-378e	1476	CSTB	NM_000100	852-873
hsa-miR-143-3p	1588	CYP19A1	NM_000103	1800-1823
hsa-miR-34c-5p	1588	CYP19A1	NM_000103	1979-2005
hsa-miR-199b-5p	1545	CYP1B1	NM_000104	3529-3573
hsa-miR-378d	1545	CYP1B1	NM_000104	3294-3316
hsa-miR-133a-3p	1643	DDB2	NM_000107	1770-1793
hsa-miR-184	1738	DLD	NM_000108	1894-1929
hsa-miR-135a-5p	1836	SLC26A2	NM_000112	5759-5779
hsa-miR-143-3p	1836	SLC26A2	NM_000112	6283-6303
hsa-miR-199b-5p	1836	SLC26A2	NM_000112	7346-7368
hsa-miR-888-5p	1836	SLC26A2	NM_000112	3429-3447
hsa-miR-891a-5p	1836	SLC26A2	NM_000112	2878-2916|5061-5096
hsa-miR-143-5p	1861	TOR1A	NM_000113	1593-1620
hsa-miR-133a-3p	2010	EMD	NM_000117	1239-1280
hsa-miR-143-5p	2010	EMD	NM_000117	1181-1208
hsa-miR-874-3p	2010	EMD	NM_000117	1081-1103
hsa-miR-135a-5p	2057	EPOR	NM_000121	1943-1961
hsa-miR-184	2071	ERCC3	NM_000122	2483-2527
hsa-miR-31-5p	2074	ERCC6	NM_000124	7964-7985
hsa-miR-34c-5p	2099	ESR1	NM_000125	5564-5584
hsa-miR-199b-5p	2160	F11	NM_000128	3134-3156
hsa-miR-892a	2160	F11	NM_000128	2308-2328
hsa-miR-199b-5p	2162	F13A1	NM_000129	3556-3579
hsa-miR-31-5p	2153	F5	NM_000130	8551-8564
hsa-miR-217	2155	F7	NM_000131	2746-2775
hsa-miR-34c-5p	2155	F7	NM_000131	1844-1867
hsa-miR-378d	2155	F7	NM_000131	1665-1680
hsa-miR-143-5p	2158	F9	NM_000133	2124-2148
hsa-miR-143-5p	2169	FABP2	NM_000134	1537-1552
hsa-miR-892a	2169	FABP2	NM_000134	1762-1779
hsa-miR-378d	2175	FANCA	NM_000135	5217-5235
hsa-miR-891a-5p	2175	FANCA	NM_000135	4815-4852
hsa-miR-143-3p	2176	FANCC	NM_000136	3515-3550
hsa-miR-217	2176	FANCC	NM_000136	3934-3953
hsa-miR-31-5p	2176	FANCC	NM_000136	3444-3471
hsa-miR-378d	2176	FANCC	NM_000136	3554-3572|3676-3692
hsa-miR-34c-5p	2184	FAH	NM_000137	1515-1562
hsa-miR-892a	2200	FBN1	NM_000138	10585-10613
hsa-miR-143-5p	2206	MS4A2	NM_000139	3534-3566
hsa-miR-216b-5p	2206	MS4A2	NM_000139	1482-1497
hsa-miR-143-5p	2235	FECH	NM_000140	5048-5084
hsa-miR-892a	2235	FECH	NM_000140	5832-5851
hsa-miR-34c-5p	2261	FGFR3	NM_000142	3574-3596
hsa-miR-143-5p	2395	FXN	NM_000144	5277-5298
hsa-miR-31-5p	2395	FXN	NM_000144	7016-7068|2989-3008
hsa-miR-143-3p	2492	FSHR	NM_000145	2268-2296
hsa-miR-143-5p	2492	FSHR	NM_000145	2628-2654
hsa-miR-143-5p	2538	G6PC	NM_000151	1512-1542
hsa-miR-216b-5p	2538	G6PC	NM_000151	3167-3191
hsa-miR-34c-5p	2538	G6PC	NM_000151	3853-3871
hsa-miR-143-3p	2581	GALC	NM_000153	2553-2593
hsa-miR-217	2581	GALC	NM_000153	3595-3630
hsa-miR-378d	2581	GALC	NM_000153	2561-2581
hsa-miR-199b-5p	2629	GBA	NM_000157	1779-1806
hsa-miR-31-5p	2629	GBA	NM_000157	2197-2218
hsa-miR-378d	2629	GBA	NM_000157	2046-2063
hsa-miR-31-5p	2632	GBE1	NM_000158	3001-3020
hsa-miR-378e	2632	GBE1	NM_000158	2397-2414
hsa-miR-217	2643	GCH1	NM_000161	1527-1575
hsa-miR-375	2643	GCH1	NM_000161	1896-1915
hsa-miR-34c-5p	2690	GHR	NM_000163	3668-3687
hsa-miR-199b-5p	2697	GJA1	NM_000165	1758-1787
hsa-miR-135a-5p	2705	GJB1	NM_000166	1160-1181
hsa-miR-135a-5p	2710	GK	NM_000167	4200-4218
hsa-miR-892a	2710	GK	NM_000167	3673-3698
hsa-miR-31-5p	2731	GLDC	NM_000170	3463-3487
hsa-miR-133a-3p	2741	GLRA1	NM_000171	1722-1739
hsa-miR-31-5p	2779	GNAT1	NM_000172	2006-2025
hsa-miR-378d	2815	GP9	NM_000174	774-790
hsa-miR-378e	2815	GP9	NM_000174	773-790
hsa-miR-892a	2821	GPI	NM_000175	2181-2200
hsa-miR-217	2908	NR3C1	NM_000176	4650-4667
hsa-miR-375	2934	GSN	NM_000177	2466-2492
hsa-miR-143-5p	3053	SERPIND1	NM_000185	1636-1655
hsa-miR-216b-5p	3099	HK2	NM_000189	5237-5254
hsa-miR-31-5p	3099	HK2	NM_000189	6149-6170
hsa-miR-135a-5p	3155	HMGCL	NM_000191	1223-1238
hsa-miR-184	3257	HPS1	NM_000195	3135-3168
hsa-miR-874-3p	3257	HPS1	NM_000195	2992-3012
hsa-miR-143-5p	3291	HSD11B2	NM_000196	1802-1836
hsa-miR-184	3284	HSD3B2	NM_000198	1465-1488
hsa-miR-133a-3p	6448	SGSH	NM_000199	1945-1963
hsa-miR-184	6448	SGSH	NM_000199	1691-1705
hsa-miR-133a-3p	3383	ICAM1	NM_000201	2896-2948
hsa-miR-143-5p	3423	IDS	NM_000202	5525-5548
hsa-miR-378e	3423	IDS	NM_000202	6569-6586
hsa-miR-891a-5p	3423	IDS	NM_000202	4640-4660
hsa-miR-217	3561	IL2RG	NM_000206	1479-1495
hsa-miR-378d	3643	INSR	NM_000208	8883-8907
hsa-miR-888-5p	3643	INSR	NM_000208	8852-8872
hsa-miR-892a	3643	INSR	NM_000208	8841-8862
hsa-miR-216b-5p	3690	ITGB3	NM_000212	2640-2673
hsa-miR-217	3690	ITGB3	NM_000212	4346-4363
hsa-miR-34c-5p	3690	ITGB3	NM_000212	2963-2986
hsa-miR-891a-5p	3690	ITGB3	NM_000212	3903-3927
hsa-miR-892a	3690	ITGB3	NM_000212	3596-3611
hsa-miR-142-3p	182	JAG1	NM_000214	5464-5481
hsa-miR-143-3p	3730	ANOS1	NM_000216	5220-5249
hsa-miR-31-5p	3730	ANOS1	NM_000216	4382-4403
hsa-miR-378d	3730	ANOS1	NM_000216	4283-4300
hsa-miR-874-3p	3730	ANOS1	NM_000216	5894-5920
hsa-miR-142-3p	3736	KCNA1	NM_000217	4992-5037
hsa-miR-143-3p	3736	KCNA1	NM_000217	3306-3331
hsa-miR-217	3736	KCNA1	NM_000217	4785-4808
hsa-miR-31-5p	3736	KCNA1	NM_000217	7221-7253
hsa-miR-378d	3736	KCNA1	NM_000217	4615-4634|4695-4710
hsa-miR-378e	3736	KCNA1	NM_000217	4586-4634
hsa-miR-135a-5p	3815	KIT	NM_000222	3490-3546
hsa-miR-31-5p	3815	KIT	NM_000222	3672-3688
hsa-miR-378e	3815	KIT	NM_000222	4093-4113
hsa-miR-184	3952	LEP	NM_000230	655-676
hsa-miR-216b-5p	3952	LEP	NM_000230	2666-2715
hsa-miR-375	3952	LEP	NM_000230	2600-2647
hsa-miR-378d	3952	LEP	NM_000230	1326-1343
hsa-miR-378e	3952	LEP	NM_000230	681-700
hsa-miR-874-3p	3952	LEP	NM_000230	2896-2918
hsa-miR-892a	3952	LEP	NM_000230	914-929|3294-3312|1410-1430
hsa-miR-378e	6443	SGCB	NM_000232	2324-2343
hsa-miR-892a	6443	SGCB	NM_000232	3769-3785
hsa-miR-378e	3973	LHCGR	NM_000233	2595-2610
hsa-miR-135a-5p	3988	LIPA	NM_000235	1662-1719
hsa-miR-143-5p	3988	LIPA	NM_000235	2008-2051
hsa-miR-184	3988	LIPA	NM_000235	1921-1936
hsa-miR-216b-5p	3988	LIPA	NM_000235	1995-2017
hsa-miR-31-5p	3988	LIPA	NM_000235	2041-2066
hsa-miR-199b-5p	4023	LPL	NM_000237	3426-3446
hsa-miR-217	4023	LPL	NM_000237	3204-3220
hsa-miR-216b-5p	4128	MAOA	NM_000240	3390-3404
hsa-miR-31-5p	4128	MAOA	NM_000240	5249-5278|3089-3107
hsa-miR-143-5p	4233	MET	NM_000245	5144-5165
hsa-miR-143-3p	4286	MITF	NM_000248	3348-3377
hsa-miR-874-3p	4286	MITF	NM_000248	3971-4000
hsa-miR-891a-5p	4286	MITF	NM_000248	3910-3931
hsa-miR-143-5p	4353	MPO	NM_000250	2426-2459
hsa-miR-216b-5p	4534	MTM1	NM_000252	1972-1992
hsa-miR-378d	4534	MTM1	NM_000252	2686-2732
hsa-miR-142-5p	4548	MTR	NM_000254	9051-9068
hsa-miR-378e	4548	MTR	NM_000254	9881-9899
hsa-miR-874-3p	4548	MTR	NM_000254	4468-4492
hsa-miR-143-5p	4634	MYL3	NM_000258	699-752
hsa-miR-142-3p	4644	MYO5A	NM_000259	7094-7125
hsa-miR-31-5p	4653	MYOC	NM_000261	1918-1938
hsa-miR-133a-3p	4668	NAGA	NM_000262	3336-3356
hsa-miR-133a-3p	4763	NF1	NM_000267	10304-10324
hsa-miR-874-3p	4763	NF1	NM_000267	9415-9437
hsa-miR-216b-5p	4771	NF2	NM_000268	2412-2426
hsa-miR-184	4860	PNP	NM_000270	1089-1107
hsa-miR-874-3p	4860	PNP	NM_000270	1514-1543
hsa-miR-142-3p	4948	OCA2	NM_000275	2736-2749
hsa-miR-217	4952	OCRL	NM_000276	4148-4170
hsa-miR-34c-5p	4952	OCRL	NM_000276	4137-4162
hsa-miR-217	5076	PAX2	NM_000278	2722-2742
hsa-miR-31-5p	5080	PAX6	NM_000280	4998-5045
hsa-miR-34c-5p	5080	PAX6	NM_000280	4068-4103
hsa-miR-891a-5p	5080	PAX6	NM_000280	3395-3416
hsa-miR-31-5p	5092	PCBD1	NM_000281	693-730
hsa-miR-874-3p	5158	PDE6B	NM_000283	2622-2646
hsa-miR-892a	5158	PDE6B	NM_000283	3208-3226
hsa-miR-184	5160	PDHA1	NM_000284	3235-3254
hsa-miR-216b-5p	5160	PDHA1	NM_000284	2663-2674
hsa-miR-217	5160	PDHA1	NM_000284	1943-1960
hsa-miR-216b-5p	5193	PEX12	NM_000286	1946-1962
hsa-miR-874-3p	5190	PEX6	NM_000287	3262-3293
hsa-miR-135a-5p	5213	PFKM	NM_000289	3144-3164
hsa-miR-217	5230	PGK1	NM_000291	1436-1455
hsa-miR-199b-5p	5257	PHKB	NM_000293	4818-4841
hsa-miR-892a	5257	PHKB	NM_000293	4769-4789
hsa-miR-135a-5p	5261	PHKG2	NM_000294	2757-2781
hsa-miR-143-5p	5261	PHKG2	NM_000294	1639-1661|2672-2693
hsa-miR-199b-5p	5261	PHKG2	NM_000294	4147-4172
hsa-miR-31-5p	5261	PHKG2	NM_000294	3178-3198
hsa-miR-34c-5p	5261	PHKG2	NM_000294	2466-2490|1636-1659
hsa-miR-892a	5261	PHKG2	NM_000294	1981-2012
hsa-miR-143-5p	5265	SERPINA1	NM_000295	2027-2050
hsa-miR-184	5265	SERPINA1	NM_000295	2349-2371
hsa-miR-378e	5265	SERPINA1	NM_000295	3038-3054
hsa-miR-892a	5265	SERPINA1	NM_000295	2616-2663
hsa-miR-378d	5310	PKD1	NM_000296	13835-13852
hsa-miR-133a-3p	5317	PKP1	NM_000299	2707-2727
hsa-miR-184	5317	PKP1	NM_000299	2562-2585
hsa-miR-892a	5317	PKP1	NM_000299	5041-5058
hsa-miR-133a-3p	5340	PLG	NM_000301	3250-3265
hsa-miR-199b-5p	5351	PLOD1	NM_000302	2976-2998
hsa-miR-31-5p	5373	PMM2	NM_000303	928-947
hsa-miR-891a-5p	5376	PMP22	NM_000304	846-866
hsa-miR-217	5476	CTSA	NM_000308	2848-2899|2682-2714
hsa-miR-378d	5476	CTSA	NM_000308	2940-2956
hsa-miR-217	5538	PPT1	NM_000310	2061-2081
hsa-miR-378e	5538	PPT1	NM_000310	1234-1252|2023-2042
hsa-miR-133a-3p	5624	PROC	NM_000312	1715-1738
hsa-miR-892a	5627	PROS1	NM_000313	3243-3298
hsa-miR-143-5p	5728	PTEN	NM_000314	3564-3597
hsa-miR-34c-5p	5728	PTEN	NM_000314	2865-2889
hsa-miR-378d	5728	PTEN	NM_000314	6440-6456
hsa-miR-874-3p	5745	PTH1R	NM_000316	2058-2078
hsa-miR-34c-5p	5805	PTS	NM_000317	522-545
hsa-miR-143-5p	5828	PEX2	NM_000318	3423-3444
hsa-miR-874-3p	5828	PEX2	NM_000318	3213-3255
hsa-miR-135a-5p	5830	PEX5	NM_000319	2044-2066
hsa-miR-143-3p	5830	PEX5	NM_000319	2098-2114
hsa-miR-31-5p	5830	PEX5	NM_000319	2991-3009
hsa-miR-199b-5p	5925	RB1	NM_000321	4072-4092
hsa-miR-143-3p	5961	PRPH2	NM_000322	1717-1739
hsa-miR-378d	6121	RPE65	NM_000329	1703-1715
hsa-miR-378e	6121	RPE65	NM_000329	1691-1715
hsa-miR-874-3p	6288	SAA1	NM_000331	622-646
hsa-miR-133a-3p	6310	ATXN1	NM_000332	6682-6715
hsa-miR-199b-5p	6310	ATXN1	NM_000332	7168-7201
hsa-miR-375	6310	ATXN1	NM_000332	5019-5038
hsa-miR-378d	6310	ATXN1	NM_000332	10053-10069
hsa-miR-892a	6310	ATXN1	NM_000332	3621-3640
hsa-miR-31-5p	6314	ATXN7	NM_000333	6951-6973
hsa-miR-874-3p	6314	ATXN7	NM_000333	4032-4054|4770-4784
hsa-miR-378e	6329	SCN4A	NM_000334	6258-6281
hsa-miR-133a-3p	6331	SCN5A	NM_000335	8202-8223
hsa-miR-31-5p	6331	SCN5A	NM_000335	7906-7946
hsa-miR-378e	6331	SCN5A	NM_000335	7987-8034
hsa-miR-892a	6331	SCN5A	NM_000335	7477-7498
hsa-miR-184	6444	SGCD	NM_000337	8790-8814
hsa-miR-31-5p	6444	SGCD	NM_000337	5891-5915|5137-5158
hsa-miR-143-5p	6559	SLC12A3	NM_000339	4800-4826
hsa-miR-31-5p	6559	SLC12A3	NM_000339	4256-4276
hsa-miR-375	6559	SLC12A3	NM_000339	4937-4959
hsa-miR-874-3p	6559	SLC12A3	NM_000339	3991-4010
hsa-miR-378d	6521	SLC4A1	NM_000342	3491-3510
hsa-miR-133a-3p	6523	SLC5A1	NM_000343	4756-4780
hsa-miR-143-5p	6523	SLC5A1	NM_000343	2430-2457
hsa-miR-874-3p	6606	SMN1	NM_000344	1283-1299
hsa-miR-143-3p	6622	SNCA	NM_000345	2441-2481
hsa-miR-892a	6716	SRD5A2	NM_000348	1895-1935
hsa-miR-892a	6770	STAR	NM_000349	1784-1805
hsa-miR-143-5p	6898	TAT	NM_000353	2226-2265
hsa-miR-135a-5p	6948	TCN2	NM_000355	1707-1728
hsa-miR-133a-3p	7051	TGM1	NM_000359	2684-2708
hsa-miR-143-5p	7054	TH	NM_000360	1722-1748
hsa-miR-143-5p	7056	THBD	NM_000361	3751-3784
hsa-miR-184	7056	THBD	NM_000361	1905-1921
hsa-miR-34c-5p	7056	THBD	NM_000361	3411-3434
hsa-miR-217	7078	TIMP3	NM_000362	4522-4542
hsa-miR-133a-3p	7167	TPI1	NM_000365	953-968
hsa-miR-142-5p	7168	TPM1	NM_000366	1229-1242
hsa-miR-34c-5p	7172	TPMT	NM_000367	1351-1375
hsa-miR-375	7172	TPMT	NM_000367	2436-2456
hsa-miR-378d	7172	TPMT	NM_000367	1367-1386
hsa-miR-378e	7172	TPMT	NM_000367	1367-1386
hsa-miR-891a-5p	7172	TPMT	NM_000367	2518-2538
hsa-miR-378d	7248	TSC1	NM_000368	4253-4274
hsa-miR-378d	7253	TSHR	NM_000369	2700-2731
hsa-miR-378e	7253	TSHR	NM_000369	2712-2731|3447-3464
hsa-miR-31-5p	7276	TTR	NM_000371	676-697
hsa-miR-143-5p	7372	UMPS	NM_000373	4778-4824
hsa-miR-892a	7372	UMPS	NM_000373	3485-3503
hsa-miR-199b-5p	7421	VDR	NM_000376	3850-3870|4132-4181
hsa-miR-217	7421	VDR	NM_000376	2563-2579
hsa-miR-31-5p	7421	VDR	NM_000376	2477-2498
hsa-miR-34c-5p	7490	WT1	NM_000378	2338-2376
hsa-miR-375	7498	XDH	NM_000379	5556-5576
hsa-miR-133a-3p	4281	MID1	NM_000381	3789-3823
hsa-miR-378d	4281	MID1	NM_000381	4394-4430
hsa-miR-378d	326	AIRE	NM_000383	2172-2190
hsa-miR-378d	846	CASR	NM_000388	4178-4194
hsa-miR-874-3p	846	CASR	NM_000388	3647-3671
hsa-miR-133a-3p	1026	CDKN1A	NM_000389	1081-1112
hsa-miR-142-3p	1121	CHM	NM_000390	2813-2839
hsa-miR-142-5p	1121	CHM	NM_000390	2575-2592
hsa-miR-184	1121	CHM	NM_000390	5102-5128
hsa-miR-133a-3p	1200	TPP1	NM_000391	3428-3450
hsa-miR-143-5p	1200	TPP1	NM_000391	3296-3348
hsa-miR-143-3p	1290	COL5A2	NM_000393	5822-5838
hsa-miR-378d	1290	COL5A2	NM_000393	6783-6801
hsa-miR-133a-3p	1536	CYBB	NM_000397	2702-2720
hsa-miR-378d	1536	CYBB	NM_000397	2124-2140
hsa-miR-874-3p	1727	CYB5R3	NM_000398	1696-1713|1162-1185
hsa-miR-34c-5p	1959	EGR2	NM_000399	1910-1924
hsa-miR-874-3p	1959	EGR2	NM_000399	1868-1903
hsa-miR-216b-5p	2760	GM2A	NM_000405	2753-2774|2870-2883
hsa-miR-31-5p	2760	GM2A	NM_000405	2080-2102
hsa-miR-378d	2760	GM2A	NM_000405	3548-3566
hsa-miR-34c-5p	2798	GNRHR	NM_000406	3895-3908
hsa-miR-378e	2820	GPD2	NM_000408	4530-4545
hsa-miR-892a	2978	GUCA1A	NM_000409	1413-1434
hsa-miR-892a	3077	HFE	NM_000410	2171-2203|1227-1243
hsa-miR-216b-5p	3141	HLCS	NM_000411	3352-3400
hsa-miR-892a	3141	HLCS	NM_000411	6516-6538
hsa-miR-874-3p	3273	HRG	NM_000412	1961-1983
hsa-miR-184	3459	IFNGR1	NM_000416	1609-1629
hsa-miR-143-5p	3559	IL2RA	NM_000417	1233-1255
hsa-miR-378e	3559	IL2RA	NM_000417	2651-2671
hsa-miR-874-3p	3559	IL2RA	NM_000417	2129-2167
hsa-miR-892a	3559	IL2RA	NM_000417	2061-2084
hsa-miR-888-5p	3849	KRT2	NM_000423	2066-2083
hsa-miR-378d	4143	MAT1A	NM_000429	2509-2525
hsa-miR-133a-3p	5048	PAFAH1B1	NM_000430	5201-5221
hsa-miR-199b-5p	5048	PAFAH1B1	NM_000430	4228-4251|3087-3102
hsa-miR-31-5p	5048	PAFAH1B1	NM_000430	4641-4673
hsa-miR-34c-5p	5048	PAFAH1B1	NM_000430	4583-4615
hsa-miR-378d	5048	PAFAH1B1	NM_000430	5060-5078
hsa-miR-378e	5048	PAFAH1B1	NM_000430	5060-5078
hsa-miR-892a	5048	PAFAH1B1	NM_000430	2406-2422
hsa-miR-891a-5p	4633	MYL2	NM_000432	706-743
hsa-miR-378e	4688	NCF2	NM_000433	2270-2286
hsa-miR-378d	5051	PAFAH2	NM_000437	3241-3254
hsa-miR-378e	5051	PAFAH2	NM_000437	3239-3254
hsa-miR-874-3p	5051	PAFAH2	NM_000437	1818-1833
hsa-miR-31-5p	5122	PCSK1	NM_000439	4697-4724
hsa-miR-143-5p	5145	PDE6A	NM_000440	5080-5101|2707-2736
hsa-miR-874-3p	5145	PDE6A	NM_000440	2852-2892
hsa-miR-133a-3p	5175	PECAM1	NM_000442	4590-4610
hsa-miR-143-5p	5175	PECAM1	NM_000442	3433-3481
hsa-miR-874-3p	5175	PECAM1	NM_000442	4114-4137|3229-3246
hsa-miR-888-5p	5175	PECAM1	NM_000442	3548-3593
hsa-miR-184	5251	PHEX	NM_000444	5355-5370
hsa-miR-199b-5p	5251	PHEX	NM_000444	5375-5413
hsa-miR-216b-5p	5251	PHEX	NM_000444	2847-2865
hsa-miR-31-5p	5251	PHEX	NM_000444	5520-5551
hsa-miR-378d	5251	PHEX	NM_000444	4621-4638
hsa-miR-143-5p	5444	PON1	NM_000446	2478-2501
hsa-miR-31-5p	5444	PON1	NM_000446	1651-1670
hsa-miR-378d	5444	PON1	NM_000446	1730-1746
hsa-miR-216b-5p	5664	PSEN2	NM_000447	1788-1811
hsa-miR-133a-3p	5896	RAG1	NM_000448	3514-3529
hsa-miR-874-3p	5896	RAG1	NM_000448	3276-3320
hsa-miR-892a	5896	RAG1	NM_000448	5788-5815
hsa-miR-378d	5993	RFX5	NM_000449	2462-2491
hsa-miR-378e	5993	RFX5	NM_000449	2479-2499
hsa-miR-199b-5p	6401	SELE	NM_000450	3505-3520
hsa-miR-34c-5p	6401	SELE	NM_000450	2381-2413
hsa-miR-874-3p	6401	SELE	NM_000450	2062-2081
hsa-miR-133a-3p	6473	SHOX	NM_000451	2636-2658
hsa-miR-184	6473	SHOX	NM_000451	2514-2531
hsa-miR-143-5p	6555	SLC10A2	NM_000452	3492-3516
hsa-miR-217	6555	SLC10A2	NM_000452	2454-2470
hsa-miR-31-5p	6647	SOD1	NM_000454	809-846
hsa-miR-184	3172	HNF4A	NM_000457	4078-4093
hsa-miR-143-5p	6928	HNF1B	NM_000458	2687-2710
hsa-miR-217	6928	HNF1B	NM_000458	2052-2075
hsa-miR-143-3p	7068	THRB	NM_000461	7146-7168
hsa-miR-888-5p	7068	THRB	NM_000461	7175-7190
hsa-miR-891a-5p	7068	THRB	NM_000461	5302-5322
hsa-miR-892a	7068	THRB	NM_000461	3044-3065
hsa-miR-142-3p	580	BARD1	NM_000465	3727-3745
hsa-miR-199b-5p	7291	TWIST1	NM_000474	1227-1248
hsa-miR-31-5p	203	AK1	NM_000476	1161-1181
hsa-miR-874-3p	203	AK1	NM_000476	1229-1246
hsa-miR-133a-3p	275	AMT	NM_000481	1559-1575
hsa-miR-378e	275	AMT	NM_000481	2057-2075
hsa-miR-34c-5p	353	APRT	NM_000485	629-652
hsa-miR-143-5p	359	AQP2	NM_000486	1605-1620
hsa-miR-31-5p	359	AQP2	NM_000486	3373-3393
hsa-miR-874-3p	359	AQP2	NM_000486	1890-1924|3760-3783
hsa-miR-143-5p	410	ARSA	NM_000487	2401-2439
hsa-miR-378d	546	ATRX	NM_000489	8729-8745
hsa-miR-378e	546	ATRX	NM_000489	8727-8745
hsa-miR-143-5p	1300	COL10A1	NM_000493	3039-3080|2964-2986
hsa-miR-892a	1308	COL17A1	NM_000494	5465-5505
hsa-miR-888-5p	1287	COL4A5	NM_000495	5695-5712
hsa-miR-31-5p	1584	CYP11B1	NM_000497	2144-2169
hsa-miR-142-3p	1585	CYP11B2	NM_000498	2674-2694
hsa-miR-31-5p	1585	CYP11B2	NM_000498	2146-2171
hsa-miR-378d	1585	CYP11B2	NM_000498	1814-1830
hsa-miR-378e	1585	CYP11B2	NM_000498	1563-1579
hsa-miR-133a-3p	1543	CYP1A1	NM_000499	2431-2449
hsa-miR-216b-5p	1543	CYP1A1	NM_000499	2348-2390
hsa-miR-378d	1543	CYP1A1	NM_000499	1761-1781
hsa-miR-143-5p	2006	ELN	NM_000501	3408-3438
hsa-miR-184	2006	ELN	NM_000501	3209-3243|3225-3243
hsa-miR-31-5p	2488	FSHB	NM_000510	861-901
hsa-miR-143-5p	2524	FUT2	NM_000511	1532-1555
hsa-miR-143-5p	2668	GDNF	NM_000514	844-868|1726-1756
hsa-miR-184	2668	GDNF	NM_000514	3243-3258
hsa-miR-31-5p	2668	GDNF	NM_000514	1594-1609
hsa-miR-891a-5p	2668	GDNF	NM_000514	2616-2636
hsa-miR-216b-5p	3209	HOXA13	NM_000522	2108-2134
hsa-miR-184	3239	HOXD13	NM_000523	1258-1292
hsa-miR-378d	3239	HOXD13	NM_000523	1361-1399
hsa-miR-378e	3239	HOXD13	NM_000523	1380-1399
hsa-miR-874-3p	3767	KCNJ11	NM_000525	1745-1760
hsa-miR-892a	3767	KCNJ11	NM_000525	2872-2922
hsa-miR-216b-5p	3949	LDLR	NM_000527	2855-2876
hsa-miR-34c-5p	3949	LDLR	NM_000527	4499-4520
hsa-miR-892a	3949	LDLR	NM_000527	3879-3904
hsa-miR-135a-5p	4158	MC2R	NM_000529	1894-1918
hsa-miR-184	4158	MC2R	NM_000529	2746-2766
hsa-miR-217	4158	MC2R	NM_000529	1881-1902
hsa-miR-874-3p	4158	MC2R	NM_000529	1421-1440
hsa-miR-143-5p	4359	MPZ	NM_000530	1840-1862
hsa-miR-184	4359	MPZ	NM_000530	1435-1458
hsa-miR-133a-3p	5009	OTC	NM_000531	1328-1350
hsa-miR-133a-3p	5354	PLP1	NM_000533	1585-1608
hsa-miR-135a-5p	5354	PLP1	NM_000533	1302-1322
hsa-miR-31-5p	5354	PLP1	NM_000533	1766-1787
hsa-miR-133a-3p	5395	PMS2	NM_000535	4442-4472
hsa-miR-142-3p	5395	PMS2	NM_000535	3815-3837
hsa-miR-31-5p	5395	PMS2	NM_000535	3913-3935
hsa-miR-375	5395	PMS2	NM_000535	3981-4000
hsa-miR-378d	5395	PMS2	NM_000535	4110-4131
hsa-miR-874-3p	5395	PMS2	NM_000535	4994-5023
hsa-miR-892a	5395	PMS2	NM_000535	3976-4004
hsa-miR-143-5p	5972	REN	NM_000537	1355-1414
hsa-miR-891a-5p	5994	RFXAP	NM_000538	1383-1414
hsa-miR-133a-3p	6010	RHO	NM_000539	1986-2035
hsa-miR-143-5p	6010	RHO	NM_000539	1199-1237
hsa-miR-31-5p	6010	RHO	NM_000539	2520-2541
hsa-miR-891a-5p	6010	RHO	NM_000539	2593-2613
hsa-miR-378d	6439	SFTPB	NM_000542	3434-3453
hsa-miR-378e	6439	SFTPB	NM_000542	3434-3453
hsa-miR-217	6609	SMPD1	NM_000543	2097-2120
hsa-miR-199b-5p	6891	TAP2	NM_000544	3910-3933
hsa-miR-216b-5p	6891	TAP2	NM_000544	3318-3339
hsa-miR-34c-5p	6891	TAP2	NM_000544	4991-5018
hsa-miR-378e	6891	TAP2	NM_000544	3018-3036|3480-3498
hsa-miR-378d	6927	HNF1A	NM_000545	2901-2935
hsa-miR-143-3p	7157	TP53	NM_000546	2059-2077
hsa-miR-133a-3p	7428	VHL	NM_000551	1408-1457
hsa-miR-143-5p	7486	WRN	NM_000553	7365-7388
hsa-miR-133a-3p	1406	CRX	NM_000554	2305-2333|1485-1502
hsa-miR-184	1406	CRX	NM_000554	4413-4428
hsa-miR-216b-5p	1406	CRX	NM_000554	3019-3042
hsa-miR-378d	1406	CRX	NM_000554	3125-3141
hsa-miR-378e	1406	CRX	NM_000554	3745-3770
hsa-miR-378e	963	CD53	NM_000560	1426-1444
hsa-miR-143-5p	3568	IL5RA	NM_000564	1966-1988|2295-2319
hsa-miR-375	3568	IL5RA	NM_000564	5397-5415
hsa-miR-874-3p	3568	IL5RA	NM_000564	4377-4407
hsa-miR-133a-3p	3570	IL6R	NM_000565	2657-2675
hsa-miR-378d	3570	IL6R	NM_000565	2006-2024
hsa-miR-31-5p	2209	FCGR1A	NM_000566	1955-1985
hsa-miR-135a-5p	1401	CRP	NM_000567	1378-1396
hsa-miR-133a-3p	2214	FCGR3A	NM_000569	1538-1556
hsa-miR-133a-3p	2215	FCGR3B	NM_000570	1566-1604
hsa-miR-217	2215	FCGR3B	NM_000570	1952-1977
hsa-miR-874-3p	2215	FCGR3B	NM_000570	1766-1787
hsa-miR-892a	2215	FCGR3B	NM_000570	1736-1757
hsa-miR-143-5p	3586	IL10	NM_000572	1338-1361
hsa-miR-378e	3552	IL1A	NM_000575	2714-2730
hsa-miR-34c-5p	3553	IL1B	NM_000576	1015-1036
hsa-miR-888-5p	3553	IL1B	NM_000576	947-983
hsa-miR-892a	3553	IL1B	NM_000576	922-968
hsa-miR-133a-3p	6556	SLC11A1	NM_000578	2030-2061
hsa-miR-143-5p	2638	GC	NM_000583	1794-1813
hsa-miR-217	3600	IL15	NM_000585	1481-1508
hsa-miR-216b-5p	730	C7	NM_000587	4939-4959
hsa-miR-31-5p	730	C7	NM_000587	3820-3847
hsa-miR-143-5p	3562	IL3	NM_000588	617-635
hsa-miR-892a	4049	LTA	NM_000595	1122-1138
hsa-miR-143-3p	3486	IGFBP3	NM_000598	1415-1430
hsa-miR-143-5p	3486	IGFBP3	NM_000598	1266-1289
hsa-miR-184	3488	IGFBP5	NM_000599	2142-2161
hsa-miR-217	3488	IGFBP5	NM_000599	4335-4370
hsa-miR-31-5p	3488	IGFBP5	NM_000599	5395-5413
hsa-miR-892a	3488	IGFBP5	NM_000599	1954-1971
hsa-miR-34c-5p	3082	HGF	NM_000601	3480-3495
hsa-miR-378d	3082	HGF	NM_000601	4154-4169
hsa-miR-378e	3082	HGF	NM_000601	4154-4169
hsa-miR-892a	5054	SERPINE1	NM_000602	2451-2472
hsa-miR-142-3p	4846	NOS3	NM_000603	4271-4307
hsa-miR-133a-3p	6387	CXCL12	NM_000609	2768-2793
hsa-miR-216b-5p	6387	CXCL12	NM_000609	2189-2201
hsa-miR-217	6387	CXCL12	NM_000609	3289-3307
hsa-miR-34c-5p	960	CD44	NM_000610	5024-5059
hsa-miR-135a-5p	966	CD59	NM_000611	5822-5845
hsa-miR-216b-5p	966	CD59	NM_000611	672-691
hsa-miR-31-5p	966	CD59	NM_000611	1879-1909|5792-5815
hsa-miR-378e	966	CD59	NM_000611	5677-5697|2868-2885|7021-7038
hsa-miR-143-3p	4684	NCAM1	NM_000615	4161-4178
hsa-miR-217	4684	NCAM1	NM_000615	4780-4802
hsa-miR-378d	4684	NCAM1	NM_000615	4724-4740
hsa-miR-378e	4684	NCAM1	NM_000615	5243-5259
hsa-miR-874-3p	920	CD4	NM_000616	1918-1948
hsa-miR-143-5p	3479	IGF1	NM_000618	6058-6097
hsa-miR-217	3479	IGF1	NM_000618	2200-2227
hsa-miR-31-5p	3479	IGF1	NM_000618	4376-4397
hsa-miR-892a	3479	IGF1	NM_000618	6443-6456
hsa-miR-133a-3p	4842	NOS1	NM_000620	8917-8949
hsa-miR-184	4842	NOS1	NM_000620	5497-5512
hsa-miR-216b-5p	4842	NOS1	NM_000620	8188-8210
hsa-miR-31-5p	4842	NOS1	NM_000620	10749-10768
hsa-miR-378e	4842	NOS1	NM_000620	9491-9508|6855-6872
hsa-miR-143-3p	3356	HTR2A	NM_000621	5181-5200
hsa-miR-34c-5p	3356	HTR2A	NM_000621	4950-4974
hsa-miR-184	624	BDKRB2	NM_000623	1695-1718
hsa-miR-34c-5p	5104	SERPINA5	NM_000624	1870-1890
hsa-miR-143-5p	3454	IFNAR1	NM_000629	2141-2164
hsa-miR-217	3454	IFNAR1	NM_000629	4831-4842
hsa-miR-378d	3454	IFNAR1	NM_000629	5314-5331
hsa-miR-892a	3454	IFNAR1	NM_000629	6041-6062
hsa-miR-34c-5p	596	BCL2	NM_000633	1392-1422
hsa-miR-892a	596	BCL2	NM_000633	2463-2494
hsa-miR-143-5p	3577	CXCR1	NM_000634	1663-1707
hsa-miR-34c-5p	3577	CXCR1	NM_000634	1442-1460
hsa-miR-874-3p	3577	CXCR1	NM_000634	2095-2130
hsa-miR-891a-5p	3577	CXCR1	NM_000634	1642-1658
hsa-miR-874-3p	6648	SOD2	NM_000636	2560-2586
hsa-miR-143-5p	2936	GSR	NM_000637	2342-2381|2131-2164
hsa-miR-31-5p	2936	GSR	NM_000637	2373-2389
hsa-miR-891a-5p	2936	GSR	NM_000637	2600-2618
hsa-miR-378d	3589	IL11	NM_000641	2232-2250
hsa-miR-874-3p	3589	IL11	NM_000641	1241-1263
hsa-miR-143-5p	6402	SELL	NM_000655	2013-2032
hsa-miR-34c-5p	6402	SELL	NM_000655	1957-1997
hsa-miR-378e	6402	SELL	NM_000655	1631-1652
hsa-miR-142-3p	7040	TGFB1	NM_000660	2291-2307
hsa-miR-216b-5p	7040	TGFB1	NM_000660	2545-2584
hsa-miR-892a	7040	TGFB1	NM_000660	2277-2296
hsa-miR-892a	18	ABAT	NM_000663	2947-2967
hsa-miR-133a-3p	125	ADH1B	NM_000668	1581-1596
hsa-miR-184	125	ADH1B	NM_000668	1649-1673
hsa-miR-34c-5p	125	ADH1B	NM_000668	1640-1673
hsa-miR-874-3p	125	ADH1B	NM_000668	1706-1730
hsa-miR-143-5p	127	ADH4	NM_000670	1764-1780
hsa-miR-184	128	ADH5	NM_000671	2175-2203
hsa-miR-216b-5p	128	ADH5	NM_000671	1511-1551
hsa-miR-378e	128	ADH5	NM_000671	1646-1687
hsa-miR-217	131	ADH7	NM_000673	1877-1900
hsa-miR-133a-3p	134	ADORA1	NM_000674	1507-1531
hsa-miR-217	134	ADORA1	NM_000674	2133-2152
hsa-miR-892a	136	ADORA2B	NM_000676	1377-1395
hsa-miR-874-3p	140	ADORA3	NM_000677	1794-1810
hsa-miR-133a-3p	148	ADRA1A	NM_000680	2461-2493
hsa-miR-892a	148	ADRA1A	NM_000680	2544-2563
hsa-miR-31-5p	150	ADRA2A	NM_000681	3105-3130
hsa-miR-216b-5p	151	ADRA2B	NM_000682	2240-2253
hsa-miR-34c-5p	151	ADRA2B	NM_000682	2206-2239
hsa-miR-199b-5p	186	AGTR2	NM_000686	2631-2676
hsa-miR-133a-3p	191	AHCY	NM_000687	2129-2155
hsa-miR-378e	191	AHCY	NM_000687	1903-1931
hsa-miR-143-5p	219	ALDH1B1	NM_000692	2162-2193
hsa-miR-216b-5p	220	ALDH1A3	NM_000693	1968-1981
hsa-miR-34c-5p	220	ALDH1A3	NM_000693	2386-2417
hsa-miR-133a-3p	223	ALDH9A1	NM_000696	2250-2282
hsa-miR-874-3p	223	ALDH9A1	NM_000696	1712-1735
hsa-miR-142-3p	476	ATP1A1	NM_000701	3504-3530
hsa-miR-143-5p	477	ATP1A2	NM_000702	3943-3970
hsa-miR-216b-5p	477	ATP1A2	NM_000702	4903-4917
hsa-miR-892a	477	ATP1A2	NM_000702	4564-4586
hsa-miR-378d	495	ATP4A	NM_000704	3432-3471
hsa-miR-378e	496	ATP4B	NM_000705	1096-1116
hsa-miR-143-5p	552	AVPR1A	NM_000706	4992-5031
hsa-miR-216b-5p	552	AVPR1A	NM_000706	4255-4275
hsa-miR-31-5p	552	AVPR1A	NM_000706	4476-4522
hsa-miR-142-3p	553	AVPR1B	NM_000707	4079-4104
hsa-miR-143-5p	553	AVPR1B	NM_000707	2015-2042|2281-2303
hsa-miR-216b-5p	593	BCKDHA	NM_000709	1724-1737
hsa-miR-378e	593	BCKDHA	NM_000709	1759-1775
hsa-miR-31-5p	774	CACNA1B	NM_000718	7865-7888
hsa-miR-892a	774	CACNA1B	NM_000718	8419-8437|9250-9267
hsa-miR-892a	775	CACNA1C	NM_000719	12034-12051
hsa-miR-135a-5p	776	CACNA1D	NM_000720	6694-6718
hsa-miR-199b-5p	776	CACNA1D	NM_000720	6739-6763
hsa-miR-199b-5p	777	CACNA1E	NM_000721	8752-8799
hsa-miR-378d	777	CACNA1E	NM_000721	11469-11501
hsa-miR-874-3p	777	CACNA1E	NM_000721	11433-11460
hsa-miR-892a	777	CACNA1E	NM_000721	7270-7292
hsa-miR-34c-5p	782	CACNB1	NM_000723	3262-3283
hsa-miR-133a-3p	783	CACNB2	NM_000724	4331-4351
hsa-miR-143-5p	783	CACNB2	NM_000724	4424-4444
hsa-miR-199b-5p	783	CACNB2	NM_000724	2907-2939|3381-3397
hsa-miR-892a	783	CACNB2	NM_000724	4286-4302
hsa-miR-133a-3p	784	CACNB3	NM_000725	2073-2093
hsa-miR-217	784	CACNB3	NM_000725	2065-2113
hsa-miR-31-5p	784	CACNB3	NM_000725	2845-2870
hsa-miR-184	785	CACNB4	NM_000726	2780-2794
hsa-miR-216b-5p	786	CACNG1	NM_000727	1037-1055
hsa-miR-892a	786	CACNG1	NM_000727	837-876
hsa-miR-874-3p	797	CALCB	NM_000728	728-763
hsa-miR-378d	885	CCK	NM_000729	1462-1478
hsa-miR-378d	886	CCKAR	NM_000730	1531-1562
hsa-miR-892a	886	CCKAR	NM_000730	1448-1488
hsa-miR-184	916	CD3E	NM_000733	1170-1197
hsa-miR-31-5p	916	CD3E	NM_000733	1120-1141
hsa-miR-143-5p	919	CD247	NM_000734	978-1010
hsa-miR-31-5p	919	CD247	NM_000734	989-1009
hsa-miR-874-3p	919	CD247	NM_000734	1122-1142
hsa-miR-888-5p	919	CD247	NM_000734	1321-1338
hsa-miR-34c-5p	1081	CGA	NM_000735	702-724|613-645
hsa-miR-143-5p	1131	CHRM3	NM_000740	3981-4002
hsa-miR-378d	1131	CHRM3	NM_000740	7484-7502
hsa-miR-892a	1131	CHRM3	NM_000740	7159-7178|3975-3994
hsa-miR-199b-5p	1135	CHRNA2	NM_000742	2291-2325
hsa-miR-378e	1135	CHRNA2	NM_000742	3184-3199
hsa-miR-31-5p	1136	CHRNA3	NM_000743	2505-2548
hsa-miR-874-3p	1136	CHRNA3	NM_000743	2040-2067
hsa-miR-874-3p	1137	CHRNA4	NM_000744	3650-3672
hsa-miR-892a	1137	CHRNA4	NM_000744	3887-3905
hsa-miR-199b-5p	1138	CHRNA5	NM_000745	3309-3329
hsa-miR-199b-5p	1141	CHRNB2	NM_000748	5031-5069
hsa-miR-378e	1141	CHRNB2	NM_000748	2552-2570
hsa-miR-199b-5p	1142	CHRNB3	NM_000749	1952-1978
hsa-miR-891a-5p	1143	CHRNB4	NM_000750	1639-1664
hsa-miR-375	1144	CHRND	NM_000751	2777-2798
hsa-miR-142-3p	1435	CSF1	NM_000757	2112-2133
hsa-miR-31-5p	1435	CSF1	NM_000757	3111-3146
hsa-miR-892a	1435	CSF1	NM_000757	3189-3207
hsa-miR-133a-3p	1440	CSF3	NM_000759	1397-1439
hsa-miR-892a	1549	CYP2A7	NM_000764	2135-2151
hsa-miR-375	1557	CYP2C19	NM_000769	2874-2910
hsa-miR-143-5p	1558	CYP2C8	NM_000770	1714-1737
hsa-miR-133a-3p	1579	CYP4A11	NM_000778	1829-1852
hsa-miR-34c-5p	1579	CYP4A11	NM_000778	1762-1779
hsa-miR-378e	1581	CYP7A1	NM_000780	2375-2389
hsa-miR-184	1594	CYP27B1	NM_000785	2077-2098
hsa-miR-378e	1594	CYP27B1	NM_000785	1853-1872
hsa-miR-892a	1636	ACE	NM_000789	4019-4038
hsa-miR-142-5p	1719	DHFR	NM_000791	1062-1079
hsa-miR-133a-3p	1733	DIO1	NM_000792	1282-1327
hsa-miR-143-5p	1734	DIO2	NM_000793	6032-6054
hsa-miR-143-5p	1812	DRD1	NM_000794	3258-3282
hsa-miR-31-5p	1816	DRD5	NM_000798	2293-2312
hsa-miR-133a-3p	2246	FGF1	NM_000800	1795-1829
hsa-miR-143-3p	2246	FGF1	NM_000800	1951-1983
hsa-miR-143-5p	2246	FGF1	NM_000800	3227-3260|3322-3349
hsa-miR-199b-5p	2246	FGF1	NM_000800	3343-3359
hsa-miR-378d	2246	FGF1	NM_000800	3995-4008
hsa-miR-874-3p	2246	FGF1	NM_000800	2070-2092
hsa-miR-378d	2280	FKBP1A	NM_000801	980-1022
hsa-miR-199b-5p	2554	GABRA1	NM_000806	1864-1881
hsa-miR-31-5p	2554	GABRA1	NM_000806	3549-3576
hsa-miR-133a-3p	2555	GABRA2	NM_000807	5014-5049
hsa-miR-142-5p	2555	GABRA2	NM_000807	8260-8281
hsa-miR-143-5p	2555	GABRA2	NM_000807	5526-5563|7478-7506
hsa-miR-199b-5p	2555	GABRA2	NM_000807	5507-5533
hsa-miR-34c-5p	2556	GABRA3	NM_000808	1984-2001
hsa-miR-378e	2556	GABRA3	NM_000808	2367-2382
hsa-miR-31-5p	2558	GABRA5	NM_000810	2827-2845
hsa-miR-378e	2560	GABRB1	NM_000812	1992-2013
hsa-miR-184	2561	GABRB2	NM_000813	2443-2476|3535-3558
hsa-miR-217	2561	GABRB2	NM_000813	1679-1710|4354-4376
hsa-miR-888-5p	2561	GABRB2	NM_000813	2853-2888
hsa-miR-143-3p	2562	GABRB3	NM_000814	3939-3960
hsa-miR-378e	2563	GABRD	NM_000815	1772-1790
hsa-miR-135a-5p	2566	GABRG2	NM_000816	3241-3261
hsa-miR-142-3p	2566	GABRG2	NM_000816	3735-3753
hsa-miR-143-5p	2566	GABRG2	NM_000816	3168-3190
hsa-miR-378d	2566	GABRG2	NM_000816	1817-1833
hsa-miR-378e	2566	GABRG2	NM_000816	1817-1833
hsa-miR-874-3p	2566	GABRG2	NM_000816	2399-2422
hsa-miR-375	2677	GGCX	NM_000821	2850-2897
hsa-miR-378d	2677	GGCX	NM_000821	5678-5699
hsa-miR-891a-5p	2677	GGCX	NM_000821	3243-3265
hsa-miR-378d	2692	GHRHR	NM_000823	1501-1519
hsa-miR-133a-3p	2890	GRIA1	NM_000827	5312-5341
hsa-miR-142-3p	2890	GRIA1	NM_000827	3692-3731
hsa-miR-184	2890	GRIA1	NM_000827	3543-3585
hsa-miR-34c-5p	2890	GRIA1	NM_000827	3396-3419
hsa-miR-378d	2890	GRIA1	NM_000827	4668-4688
hsa-miR-892a	2890	GRIA1	NM_000827	3784-3800
hsa-miR-142-3p	2892	GRIA3	NM_000828	3900-3921
hsa-miR-143-3p	2892	GRIA3	NM_000828	3856-3875
hsa-miR-34c-5p	2892	GRIA3	NM_000828	4483-4502
hsa-miR-378d	2892	GRIA3	NM_000828	4038-4053
hsa-miR-874-3p	2892	GRIA3	NM_000828	3056-3079
hsa-miR-143-3p	2897	GRIK1	NM_000830	4546-4570
hsa-miR-216b-5p	2899	GRIK3	NM_000831	3211-3228
hsa-miR-217	2899	GRIK3	NM_000831	9072-9095
hsa-miR-378d	2899	GRIK3	NM_000831	8697-8713
hsa-miR-378e	2899	GRIK3	NM_000831	6821-6838
hsa-miR-892a	2899	GRIK3	NM_000831	4869-4890
hsa-miR-133a-3p	2903	GRIN2A	NM_000833	10277-10296
hsa-miR-142-3p	2903	GRIN2A	NM_000833	9377-9398
hsa-miR-184	2903	GRIN2A	NM_000833	10669-10684|11026-11046
hsa-miR-216b-5p	2903	GRIN2A	NM_000833	6184-6197
hsa-miR-888-5p	2903	GRIN2A	NM_000833	10151-10181
hsa-miR-133a-3p	2904	GRIN2B	NM_000834	8417-8463
hsa-miR-135a-5p	2904	GRIN2B	NM_000834	16586-16604
hsa-miR-142-3p	2904	GRIN2B	NM_000834	9491-9511
hsa-miR-142-5p	2904	GRIN2B	NM_000834	16133-16149
hsa-miR-143-5p	2904	GRIN2B	NM_000834	16956-16979
hsa-miR-184	2904	GRIN2B	NM_000834	14528-14549
hsa-miR-31-5p	2904	GRIN2B	NM_000834	29303-29342
hsa-miR-378e	2904	GRIN2B	NM_000834	19093-19114
hsa-miR-874-3p	2904	GRIN2B	NM_000834	27181-27202
hsa-miR-892a	2904	GRIN2B	NM_000834	23696-23713|7036-7054|15622-15639
hsa-miR-378d	2905	GRIN2C	NM_000835	3862-3887
hsa-miR-184	2912	GRM2	NM_000839	3321-3342
hsa-miR-34c-5p	2912	GRM2	NM_000839	2963-2982
hsa-miR-378d	2913	GRM3	NM_000840	3903-3923
hsa-miR-184	2914	GRM4	NM_000841	3547-3568
hsa-miR-891a-5p	2914	GRM4	NM_000841	3508-3527
hsa-miR-216b-5p	2915	GRM5	NM_000842	4618-4642
hsa-miR-133a-3p	2916	GRM6	NM_000843	4333-4360
hsa-miR-378e	2916	GRM6	NM_000843	4621-4646
hsa-miR-184	2917	GRM7	NM_000844	3056-3075
hsa-miR-34c-5p	2917	GRM7	NM_000844	3208-3239
hsa-miR-216b-5p	2947	GSTM3	NM_000849	3094-3114
hsa-miR-31-5p	2947	GSTM3	NM_000849	3343-3366
hsa-miR-34c-5p	2947	GSTM3	NM_000849	3673-3697
hsa-miR-891a-5p	2947	GSTM3	NM_000849	2584-2601
hsa-miR-378d	2977	GUCY1A2	NM_000855	6713-6729
hsa-miR-378e	2977	GUCY1A2	NM_000855	6713-6729
hsa-miR-891a-5p	2977	GUCY1A2	NM_000855	7611-7633
hsa-miR-892a	2977	GUCY1A2	NM_000855	6007-6026
hsa-miR-142-3p	2982	GUCY1A1	NM_000856	5629-5647|8672-8688
hsa-miR-31-5p	2982	GUCY1A1	NM_000856	5516-5535
hsa-miR-375	2982	GUCY1A1	NM_000856	6234-6253
hsa-miR-378e	3156	HMGCR	NM_000859	3243-3276
hsa-miR-891a-5p	3156	HMGCR	NM_000859	2968-2998
hsa-miR-217	3248	HPGD	NM_000860	2692-2715
hsa-miR-31-5p	3248	HPGD	NM_000860	2499-2514
hsa-miR-143-5p	3269	HRH1	NM_000861	4190-4215
hsa-miR-133a-3p	3352	HTR1D	NM_000864	1818-1837
hsa-miR-143-5p	3352	HTR1D	NM_000864	2145-2166
hsa-miR-874-3p	3352	HTR1D	NM_000864	2063-2089
hsa-miR-891a-5p	3354	HTR1E	NM_000865	1890-1910
hsa-miR-142-3p	3355	HTR1F	NM_000866	1850-1872
hsa-miR-143-5p	3355	HTR1F	NM_000866	2992-3028
hsa-miR-184	3355	HTR1F	NM_000866	1689-1740
hsa-miR-133a-3p	3358	HTR2C	NM_000868	2750-2771
hsa-miR-31-5p	3358	HTR2C	NM_000868	4046-4064
hsa-miR-143-5p	3362	HTR6	NM_000871	2427-2442
hsa-miR-874-3p	3362	HTR6	NM_000871	3125-3147
hsa-miR-133a-3p	3480	IGF1R	NM_000875	11086-11131
hsa-miR-143-3p	3480	IGF1R	NM_000875	6823-6842
hsa-miR-34c-5p	3480	IGF1R	NM_000875	9291-9325
hsa-miR-378d	3480	IGF1R	NM_000875	10719-10745
hsa-miR-378e	3480	IGF1R	NM_000875	10721-10745|9723-9741
hsa-miR-31-5p	3482	IGF2R	NM_000876	7826-7873
hsa-miR-378e	3554	IL1R1	NM_000877	3836-3851
hsa-miR-874-3p	3574	IL7	NM_000880	1248-1270
hsa-miR-143-5p	3614	IMPDH1	NM_000883	2119-2143
hsa-miR-378e	3614	IMPDH1	NM_000883	2326-2342
hsa-miR-874-3p	3614	IMPDH1	NM_000883	2382-2429
hsa-miR-143-5p	3687	ITGAX	NM_000887	3686-3707
hsa-miR-378d	3694	ITGB6	NM_000888	3351-3369
hsa-miR-199b-5p	3762	KCNJ5	NM_000890	3619-3643
hsa-miR-133a-3p	3759	KCNJ2	NM_000891	3992-4011
hsa-miR-34c-5p	3759	KCNJ2	NM_000891	5134-5151
hsa-miR-378d	3759	KCNJ2	NM_000891	2535-2556
hsa-miR-378e	3759	KCNJ2	NM_000891	2200-2221
hsa-miR-217	3827	KNG1	NM_000893	1661-1677
hsa-miR-133a-3p	4129	MAOB	NM_000898	2266-2289
hsa-miR-199b-5p	4254	KITLG	NM_000899	1358-1378
hsa-miR-31-5p	4254	KITLG	NM_000899	1565-1592|4248-4270|2192-2214
hsa-miR-216b-5p	4256	MGP	NM_000900	1636-1667
hsa-miR-34c-5p	4256	MGP	NM_000900	1201-1221
hsa-miR-874-3p	4256	MGP	NM_000900	1386-1433
hsa-miR-135a-5p	4306	NR3C2	NM_000901	3542-3585
hsa-miR-378d	4306	NR3C2	NM_000901	5538-5564
hsa-miR-133a-3p	4311	MME	NM_000902	2525-2568
hsa-miR-142-3p	4311	MME	NM_000902	2768-2785
hsa-miR-143-3p	4311	MME	NM_000902	5179-5198
hsa-miR-143-5p	4311	MME	NM_000902	3953-3983|3418-3438
hsa-miR-143-5p	1728	NQO1	NM_000903	1686-1725
hsa-miR-216b-5p	1728	NQO1	NM_000903	1953-1975
hsa-miR-143-5p	4852	NPY	NM_000905	470-487
hsa-miR-892a	4881	NPR1	NM_000906	4111-4129
hsa-miR-135a-5p	4883	NPR3	NM_000908	3522-3547|6656-6702
hsa-miR-184	4883	NPR3	NM_000908	3330-3348
hsa-miR-34c-5p	4883	NPR3	NM_000908	6628-6653
hsa-miR-891a-5p	4883	NPR3	NM_000908	2649-2685
hsa-miR-31-5p	4886	NPY1R	NM_000909	2770-2811
hsa-miR-142-3p	4887	NPY2R	NM_000910	2145-2159
hsa-miR-133a-3p	4986	OPRK1	NM_000912	4089-4108
hsa-miR-143-5p	4986	OPRK1	NM_000912	3507-3546
hsa-miR-874-3p	4987	OPRL1	NM_000913	1543-1568
hsa-miR-143-3p	4988	OPRM1	NM_000914	10814-10830
hsa-miR-143-5p	4988	OPRM1	NM_000914	9954-10002
hsa-miR-199b-5p	4988	OPRM1	NM_000914	11384-11400
hsa-miR-216b-5p	4988	OPRM1	NM_000914	10711-10728|3350-3366
hsa-miR-34c-5p	4988	OPRM1	NM_000914	5516-5539
hsa-miR-888-5p	4988	OPRM1	NM_000914	6037-6071
hsa-miR-891a-5p	4988	OPRM1	NM_000914	13147-13174
hsa-miR-133a-3p	5021	OXTR	NM_000916	2270-2292
hsa-miR-34c-5p	5066	PAM	NM_000919	4864-4928
hsa-miR-375	5139	PDE3A	NM_000921	5206-5226
hsa-miR-378d	5139	PDE3A	NM_000921	5168-5186
hsa-miR-378e	5139	PDE3A	NM_000921	5168-5186
hsa-miR-31-5p	5140	PDE3B	NM_000922	4150-4188
hsa-miR-184	5143	PDE4C	NM_000923	4309-4330
hsa-miR-375	5143	PDE4C	NM_000923	4909-4928
hsa-miR-135a-5p	5153	PDE1B	NM_000924	2488-2504
hsa-miR-143-5p	5153	PDE1B	NM_000924	2341-2367
hsa-miR-31-5p	5153	PDE1B	NM_000924	2343-2386
hsa-miR-378e	5153	PDE1B	NM_000924	2773-2790
hsa-miR-135a-5p	5241	PGR	NM_000926	7978-7996
hsa-miR-378d	5241	PGR	NM_000926	11325-11343
hsa-miR-378e	5241	PGR	NM_000926	11326-11343
hsa-miR-891a-5p	5241	PGR	NM_000926	5898-5917
hsa-miR-143-5p	5322	PLA2G5	NM_000929	819-838
hsa-miR-143-3p	5327	PLAT	NM_000930	2013-2033
hsa-miR-378e	5331	PLCB3	NM_000932	5317-5340
hsa-miR-892a	5331	PLCB3	NM_000932	4924-4952
hsa-miR-143-3p	5332	PLCB4	NM_000933	4768-4788
hsa-miR-143-5p	5345	SERPINF2	NM_000934	1620-1643
hsa-miR-874-3p	5345	SERPINF2	NM_000934	1636-1658
hsa-miR-378e	5447	POR	NM_000941	2174-2192
hsa-miR-34c-5p	5479	PPIB	NM_000942	878-899
hsa-miR-133a-3p	5530	PPP3CA	NM_000944	2347-2373
hsa-miR-31-5p	5534	PPP3R1	NM_000945	1409-1430
hsa-miR-135a-5p	5618	PRLR	NM_000949	2685-2705
hsa-miR-143-3p	5618	PRLR	NM_000949	8973-8995|7971-7992
hsa-miR-216b-5p	5618	PRLR	NM_000949	6229-6250|5035-5055
hsa-miR-31-5p	5618	PRLR	NM_000949	10776-10804
hsa-miR-34c-5p	5618	PRLR	NM_000949	2376-2403
hsa-miR-378e	5618	PRLR	NM_000949	5998-6019
hsa-miR-892a	5618	PRLR	NM_000949	4978-4994
hsa-miR-133a-3p	5638	PRRG1	NM_000950	3526-3551
hsa-miR-143-5p	5638	PRRG1	NM_000950	1264-1290
hsa-miR-378e	5638	PRRG1	NM_000950	2959-2978
hsa-miR-184	5724	PTAFR	NM_000952	3024-3079
hsa-miR-217	5724	PTAFR	NM_000952	2391-2414
hsa-miR-874-3p	5724	PTAFR	NM_000952	1694-1717
hsa-miR-143-3p	5737	PTGFR	NM_000959	2302-2322
hsa-miR-184	5737	PTGFR	NM_000959	4731-4751
hsa-miR-378d	5737	PTGFR	NM_000959	1881-1895
hsa-miR-378e	5737	PTGFR	NM_000959	3977-3994
hsa-miR-133a-3p	5740	PTGIS	NM_000961	5155-5188
hsa-miR-31-5p	5740	PTGIS	NM_000961	1652-1671
hsa-miR-34c-5p	5740	PTGIS	NM_000961	4177-4197
hsa-miR-216b-5p	5742	PTGS1	NM_000962	2441-2456
hsa-miR-31-5p	5742	PTGS1	NM_000962	4760-4780|2315-2348
hsa-miR-874-3p	5742	PTGS1	NM_000962	2795-2827
hsa-miR-217	5743	PTGS2	NM_000963	2029-2082
hsa-miR-143-5p	5914	RARA	NM_000964	3180-3224
hsa-miR-184	5914	RARA	NM_000964	2561-2574
hsa-miR-217	5915	RARB	NM_000965	2800-2818
hsa-miR-31-5p	6135	RPL11	NM_000975	777-800|714-762
hsa-miR-378d	6135	RPL11	NM_000975	737-778
hsa-miR-378e	6135	RPL11	NM_000975	757-778|659-680
hsa-miR-143-5p	6137	RPL13	NM_000977	1796-1820
hsa-miR-133a-3p	6147	RPL23A	NM_000984	546-592
hsa-miR-143-3p	6157	RPL27A	NM_000990	2684-2706
hsa-miR-133a-3p	6158	RPL28	NM_000991	2836-2856|941-965
hsa-miR-34c-5p	6158	RPL28	NM_000991	463-505
hsa-miR-378e	6158	RPL28	NM_000991	4001-4036
hsa-miR-892a	6158	RPL28	NM_000991	627-646
hsa-miR-199b-5p	6167	RPL37	NM_000997	499-521|623-652
hsa-miR-184	6453	ITSN1	NM_001001132	4854-4873
hsa-miR-31-5p	490	ATP2B1	NM_001001323	4080-4097
hsa-miR-34c-5p	490	ATP2B1	NM_001001323	4018-4034
hsa-miR-378d	490	ATP2B1	NM_001001323	3861-3872
hsa-miR-216b-5p	221035	REEP3	NM_001001330	5003-5037
hsa-miR-34c-5p	221035	REEP3	NM_001001330	3878-3905
hsa-miR-375	221035	REEP3	NM_001001330	2736-2754
hsa-miR-143-5p	282991	BLOC1S2	NM_001001342	1961-1995
hsa-miR-874-3p	282991	BLOC1S2	NM_001001342	2166-2191
hsa-miR-135a-5p	408263	FNDC9	NM_001001343	1966-2011
hsa-miR-892a	408263	FNDC9	NM_001001343	1087-1104
hsa-miR-184	492	ATP2B3	NM_001001344	4061-4075
hsa-miR-184	28511	NKIRAS2	NM_001001349	1731-1749
hsa-miR-378d	28511	NKIRAS2	NM_001001349	2323-2340
hsa-miR-143-3p	55885	LMO3	NM_001001395	3160-3175
hsa-miR-874-3p	55885	LMO3	NM_001001395	2405-2433
hsa-miR-184	493	ATP2B4	NM_001001396	5238-5261
hsa-miR-31-5p	493	ATP2B4	NM_001001396	8269-8288
hsa-miR-133a-3p	255022	CALHM1	NM_001001412	1342-1358
hsa-miR-34c-5p	255022	CALHM1	NM_001001412	2169-2189
hsa-miR-874-3p	255022	CALHM1	NM_001001412	1660-1686
hsa-miR-31-5p	283767	GOLGA6L1	NM_001001413	3269-3289
hsa-miR-34c-5p	283767	GOLGA6L1	NM_001001413	3362-3382
hsa-miR-143-5p	4090	SMAD5	NM_001001420	3178-3226
hsa-miR-34c-5p	4090	SMAD5	NM_001001420	6714-6733
hsa-miR-888-5p	4090	SMAD5	NM_001001420	5699-5733
hsa-miR-143-5p	388272	C16orf87	NM_001001436	1091-1120
hsa-miR-199b-5p	388272	C16orf87	NM_001001436	6288-6306
hsa-miR-216b-5p	388272	C16orf87	NM_001001436	1080-1101
hsa-miR-217	388272	C16orf87	NM_001001436	3924-3947
hsa-miR-375	388272	C16orf87	NM_001001436	6065-6087
hsa-miR-31-5p	4047	LSS	NM_001001438	2376-2403
hsa-miR-142-3p	55284	UBE2W	NM_001001481	7631-7647
hsa-miR-184	55284	UBE2W	NM_001001481	7314-7339|5997-6018
hsa-miR-199b-5p	55284	UBE2W	NM_001001481	4882-4960
hsa-miR-216b-5p	55284	UBE2W	NM_001001481	7515-7531
hsa-miR-888-5p	55284	UBE2W	NM_001001481	5706-5751
hsa-miR-891a-5p	55284	UBE2W	NM_001001481	6172-6194|8178-8198
hsa-miR-892a	55284	UBE2W	NM_001001481	1210-1252
hsa-miR-135a-5p	9317	PTER	NM_001001484	3449-3477
hsa-miR-31-5p	9317	PTER	NM_001001484	1974-1991
hsa-miR-143-5p	27032	ATP2C1	NM_001001485	3183-3204
hsa-miR-378d	27032	ATP2C1	NM_001001485	3201-3236
hsa-miR-378e	27032	ATP2C1	NM_001001485	3201-3236
hsa-miR-31-5p	6620	SNCB	NM_001001502	1287-1309
hsa-miR-378e	4731	NDUFV3	NM_001001503	659-677
hsa-miR-142-3p	84717	HDGFL2	NM_001001520	2256-2270
hsa-miR-216b-5p	6876	TAGLN	NM_001001522	3582-3603
hsa-miR-34c-5p	6876	TAGLN	NM_001001522	3908-3926
hsa-miR-892a	6876	TAGLN	NM_001001522	1641-1661
hsa-miR-133a-3p	6097	RORC	NM_001001523	1894-1949
hsa-miR-143-3p	948	CD36	NM_001001548	3369-3404
hsa-miR-375	948	CD36	NM_001001548	4575-4598
hsa-miR-142-3p	2887	GRB10	NM_001001549	2774-2788
hsa-miR-375	2887	GRB10	NM_001001549	1955-1980
hsa-miR-133a-3p	2887	GRB10	NM_001001550	4132-4181
hsa-miR-378e	2887	GRB10	NM_001001555	4233-4253
hsa-miR-133a-3p	92609	TIMM50	NM_001001563	4914-4933
hsa-miR-378e	92609	TIMM50	NM_001001563	1972-1988
hsa-miR-892a	92609	TIMM50	NM_001001563	3218-3236|3879-3896
hsa-miR-375	112950	MED8	NM_001001653	1277-1304
hsa-miR-378d	339745	SPOPL	NM_001001664	1613-1634
hsa-miR-378e	339745	SPOPL	NM_001001664	1608-1634
hsa-miR-142-5p	339761	CYP27C1	NM_001001665	4628-4645
hsa-miR-217	339761	CYP27C1	NM_001001665	2645-2676
hsa-miR-34c-5p	339761	CYP27C1	NM_001001665	4028-4060
hsa-miR-375	339761	CYP27C1	NM_001001665	3395-3411|3178-3197
hsa-miR-133a-3p	388566	ZNF470	NM_001001668	4586-4601
hsa-miR-888-5p	388566	ZNF470	NM_001001668	4607-4628
hsa-miR-133a-3p	389337	ARHGEF37	NM_001001669	2933-2972
hsa-miR-184	389337	ARHGEF37	NM_001001669	4015-4028
hsa-miR-34c-5p	389840	MAP3K15	NM_001001671	4382-4405
hsa-miR-143-5p	400935	IL17REL	NM_001001694	1249-1270
hsa-miR-874-3p	400935	IL17REL	NM_001001694	2339-2360
hsa-miR-143-5p	401152	C4orf3	NM_001001701	1720-1766
hsa-miR-892a	401152	C4orf3	NM_001001701	1496-1516
hsa-miR-216b-5p	387707	CC2D2B	NM_001001732	1422-1437
hsa-miR-133a-3p	480	ATP1A4	NM_001001734	652-671
hsa-miR-892a	480	ATP1A4	NM_001001734	797-835
hsa-miR-142-5p	64326	COP1	NM_001001740	2625-2649
hsa-miR-216b-5p	414236	C10orf55	NM_001001791	1842-1855
hsa-miR-31-5p	414236	C10orf55	NM_001001791	1715-1735
hsa-miR-216b-5p	414919	C8orf82	NM_001001795	1404-1418
hsa-miR-216b-5p	80760	ITIH5	NM_001001851	2373-2392
hsa-miR-133a-3p	415116	PIM3	NM_001001852	1436-1467
hsa-miR-31-5p	415116	PIM3	NM_001001852	2055-2074
hsa-miR-142-3p	145407	ARMH4	NM_001001872	2817-2834
hsa-miR-143-5p	861	RUNX1	NM_001001890	7016-7068
hsa-miR-217	861	RUNX1	NM_001001890	6046-6065
hsa-miR-143-3p	50636	ANO7	NM_001001891	3008-3031
hsa-miR-892a	53347	UBASH3A	NM_001001895	2162-2186
hsa-miR-184	57509	MTUS1	NM_001001924	4450-4481
hsa-miR-217	57509	MTUS1	NM_001001924	4726-4745
hsa-miR-892a	5465	PPARA	NM_001001928	3401-3435
hsa-miR-378d	84632	AFAP1L2	NM_001001936	3654-3673
hsa-miR-133a-3p	286223	C9orf47	NM_001001938	4033-4052
hsa-miR-143-5p	286223	C9orf47	NM_001001938	2237-2256
hsa-miR-143-3p	220965	FAM13C	NM_001001971	2501-2520
hsa-miR-34c-5p	509	ATP5F1C	NM_001001973	1046-1084
hsa-miR-378e	59338	PLEKHA1	NM_001001974	2869-2890
hsa-miR-199b-5p	2824	GPM6B	NM_001001994	3625-3641|3363-3380
hsa-miR-31-5p	2824	GPM6B	NM_001001994	3460-3480
hsa-miR-184	2824	GPM6B	NM_001001996	2794-2818
hsa-miR-378d	2824	GPM6B	NM_001001996	3551-3598
hsa-miR-378e	2824	GPM6B	NM_001001996	3552-3598
hsa-miR-874-3p	93034	NT5C1B	NM_001002006	2618-2637
hsa-miR-199b-5p	51251	NT5C3A	NM_001002009	1408-1463
hsa-miR-184	51208	CLDN18	NM_001002026	991-1008
hsa-miR-874-3p	51208	CLDN18	NM_001002026	3138-3158
hsa-miR-892a	51208	CLDN18	NM_001002026	1839-1850
hsa-miR-891a-5p	517	ATP5MC2	NM_001002031	1086-1119
hsa-miR-199b-5p	51155	JPT1	NM_001002032	1291-1311
hsa-miR-375	51155	JPT1	NM_001002032	1309-1327
hsa-miR-874-3p	51155	JPT1	NM_001002032	883-927
hsa-miR-133a-3p	150368	PHETA2	NM_001002034	1037-1059
hsa-miR-135a-5p	150368	PHETA2	NM_001002034	1320-1343
hsa-miR-143-3p	5265	SERPINA1	NM_001002236	1951-1987
hsa-miR-31-5p	158835	AWAT2	NM_001002254	1678-1693
hsa-miR-874-3p	158835	AWAT2	NM_001002254	1123-1141
hsa-miR-143-5p	253558	LCLAT1	NM_001002257	3482-3507
hsa-miR-199b-5p	253558	LCLAT1	NM_001002257	4530-4549
hsa-miR-892a	253558	LCLAT1	NM_001002257	1501-1521
hsa-miR-378d	118813	ZFYVE27	NM_001002262	2256-2275
hsa-miR-184	94240	EPSTI1	NM_001002264	1978-2001
hsa-miR-31-5p	94240	EPSTI1	NM_001002264	2431-2456
hsa-miR-378d	220972	8-Mar	NM_001002266	2926-2943
hsa-miR-378e	220972	8-Mar	NM_001002266	2921-2943
hsa-miR-874-3p	220972	8-Mar	NM_001002266	2980-3014
hsa-miR-34c-5p	2625	GATA3	NM_001002295	2947-2974
hsa-miR-217	51125	GOLGA7	NM_001002296	1173-1198
hsa-miR-874-3p	54788	DNAJB12	NM_001002762	1403-1425
hsa-miR-199b-5p	80223	RAB11FIP1	NM_001002814	6525-6546
hsa-miR-216b-5p	80223	RAB11FIP1	NM_001002814	7333-7360
hsa-miR-31-5p	80223	RAB11FIP1	NM_001002814	7205-7227
hsa-miR-378d	126208	ZNF787	NM_001002836	1855-1874
hsa-miR-143-5p	65267	WNK3	NM_001002838	6946-6973
hsa-miR-888-5p	65267	WNK3	NM_001002838	7633-7678
hsa-miR-34c-5p	54816	ZNF280D	NM_001002843	4034-4056
hsa-miR-891a-5p	54816	ZNF280D	NM_001002843	3633-3669
hsa-miR-143-3p	54816	ZNF280D	NM_001002844	3092-3111
hsa-miR-378e	302	ANXA2	NM_001002858	1301-1321
hsa-miR-143-5p	55727	BTBD7	NM_001002860	4822-4850
hsa-miR-892a	55727	BTBD7	NM_001002860	4571-4615
hsa-miR-133a-3p	91319	DERL3	NM_001002862	2411-2427
hsa-miR-217	91319	DERL3	NM_001002862	2804-2820
hsa-miR-199b-5p	8563	THOC5	NM_001002878	2425-2438
hsa-miR-216b-5p	23131	GPATCH8	NM_001002909	4869-4886|6062-6078
hsa-miR-143-5p	124274	GPR139	NM_001002911	1226-1252
hsa-miR-31-5p	127254	ERICH3	NM_001002912	5530-5544
hsa-miR-874-3p	127254	ERICH3	NM_001002912	5537-5566
hsa-miR-378d	138428	PTRH1	NM_001002913	965-982
hsa-miR-199b-5p	147040	KCTD11	NM_001002914	2709-2737
hsa-miR-216b-5p	147040	KCTD11	NM_001002914	2703-2726
hsa-miR-378e	147040	KCTD11	NM_001002914	2486-2504
hsa-miR-874-3p	444882	IGFL4	NM_001002923	524-548
hsa-miR-142-3p	221830	TWISTNB	NM_001002926	1128-1180
hsa-miR-143-3p	221830	TWISTNB	NM_001002926	2241-2281
hsa-miR-31-5p	221830	TWISTNB	NM_001002926	2187-2204
hsa-miR-874-3p	7164	TPD52L1	NM_001003395	1606-1628
hsa-miR-135a-5p	636	BICD1	NM_001003398	4923-4941
hsa-miR-199b-5p	636	BICD1	NM_001003398	6425-6467|4491-4518|6018-6046
hsa-miR-378e	636	BICD1	NM_001003398	3317-3359
hsa-miR-891a-5p	636	BICD1	NM_001003398	4958-4977
hsa-miR-133a-3p	8911	CACNA1I	NM_001003406	9301-9324|6893-6918
hsa-miR-216b-5p	8911	CACNA1I	NM_001003406	6973-6991
hsa-miR-199b-5p	3983	ABLIM1	NM_001003407	5746-5777
hsa-miR-31-5p	3983	ABLIM1	NM_001003407	4485-4510
hsa-miR-892a	3983	ABLIM1	NM_001003407	2465-2501
hsa-miR-142-3p	4087	SMAD2	NM_001003652	7412-7426
hsa-miR-216b-5p	4087	SMAD2	NM_001003652	4218-4232|8053-8075|2321-2338
hsa-miR-891a-5p	4087	SMAD2	NM_001003652	5677-5706
hsa-miR-216b-5p	375057	STUM	NM_001003665	3357-3369
hsa-miR-217	375057	STUM	NM_001003665	5025-5047
hsa-miR-375	375057	STUM	NM_001003665	2993-3017
hsa-miR-135a-5p	753	LDLRAD4	NM_001003674	6923-6941
hsa-miR-143-5p	753	LDLRAD4	NM_001003674	2085-2113
hsa-miR-199b-5p	753	LDLRAD4	NM_001003674	3683-3701
hsa-miR-216b-5p	753	LDLRAD4	NM_001003674	7606-7619
hsa-miR-874-3p	753	LDLRAD4	NM_001003674	4791-4810
hsa-miR-378d	79096	C11orf49	NM_001003676	1206-1229
hsa-miR-378e	79096	C11orf49	NM_001003676	1199-1229
hsa-miR-133a-3p	79096	C11orf49	NM_001003677	1623-1640
hsa-miR-133a-3p	3953	LEPR	NM_001003679	2924-2975
hsa-miR-891a-5p	10042	HMGXB4	NM_001003681	2500-2537
hsa-miR-378e	399474	TMEM200B	NM_001003682	1283-1301
hsa-miR-375	5136	PDE1A	NM_001003683	1976-2005
hsa-miR-142-3p	29796	UQCR10	NM_001003684	734-758|635-686
hsa-miR-378e	29796	UQCR10	NM_001003684	691-710
hsa-miR-31-5p	4086	SMAD1	NM_001003688	1640-1659
hsa-miR-34c-5p	4086	SMAD1	NM_001003688	2330-2351
hsa-miR-216b-5p	6239	RREB1	NM_001003698	7058-7070
hsa-miR-199b-5p	6239	RREB1	NM_001003700	7281-7301
hsa-miR-34c-5p	445328	ARHGEF35	NM_001003702	1863-1879
hsa-miR-199b-5p	114882	OSBPL8	NM_001003712	7032-7054
hsa-miR-216b-5p	114882	OSBPL8	NM_001003712	7095-7113
hsa-miR-892a	114882	OSBPL8	NM_001003712	6275-6305
hsa-miR-31-5p	9551	ATP5MF	NM_001003713	464-487
hsa-miR-31-5p	92335	STRADA	NM_001003786	2113-2147|2169-2190
hsa-miR-378e	92335	STRADA	NM_001003786	2022-2039
hsa-miR-199b-5p	11158	RABL2B	NM_001003789	1762-1782
hsa-miR-142-3p	11160	ERLIN2	NM_001003790	1361-1385
hsa-miR-31-5p	11160	ERLIN2	NM_001003790	1466-1514
hsa-miR-133a-3p	27303	RBMS3	NM_001003792	3422-3452
hsa-miR-143-5p	27303	RBMS3	NM_001003792	6859-6886
hsa-miR-378d	27303	RBMS3	NM_001003792	6512-6528
hsa-miR-892a	27303	RBMS3	NM_001003792	7851-7863
hsa-miR-133a-3p	11343	MGLL	NM_001003794	2017-2040
hsa-miR-135a-5p	23299	BICD2	NM_001003800	6341-6361
hsa-miR-143-5p	23299	BICD2	NM_001003800	3204-3228
hsa-miR-892a	9229	DLGAP1	NM_001003809	2647-2665
hsa-miR-378d	340024	SLC6A19	NM_001003841	4510-4525
hsa-miR-378e	340024	SLC6A19	NM_001003841	4510-4525
hsa-miR-142-3p	389058	SP5	NM_001003845	1679-1693
hsa-miR-874-3p	389058	SP5	NM_001003845	1509-1565
hsa-miR-891a-5p	389058	SP5	NM_001003845	1727-1746
hsa-miR-378e	51586	MED15	NM_001003891	2785-2808
hsa-miR-142-3p	63905	MANBAL	NM_001003897	689-706
hsa-miR-217	63905	MANBAL	NM_001003897	764-783
hsa-miR-199b-5p	2123	EVI2A	NM_001003927	2463-2476
hsa-miR-31-5p	388951	TSPYL6	NM_001003937	1518-1555
hsa-miR-34c-5p	388951	TSPYL6	NM_001003937	1862-1884
hsa-miR-378e	388951	TSPYL6	NM_001003937	2374-2400
hsa-miR-199b-5p	90427	BMF	NM_001003940	3065-3096
hsa-miR-217	90427	BMF	NM_001003940	2660-2681
hsa-miR-892a	90427	BMF	NM_001003940	4078-4100|831-853
hsa-miR-133a-3p	90427	BMF	NM_001003942	3968-3983
hsa-miR-143-5p	90427	BMF	NM_001003942	2063-2089
hsa-miR-378d	90427	BMF	NM_001003942	886-901
hsa-miR-216b-5p	90427	BMF	NM_001003943	2489-2509
hsa-miR-34c-5p	312	ANXA13	NM_001003954	1379-1396
hsa-miR-143-5p	8444	DYRK3	NM_001004023	2044-2065
hsa-miR-143-5p	11217	AKAP2	NM_001004065	5350-5370
hsa-miR-184	11217	AKAP2	NM_001004065	5543-5562
hsa-miR-216b-5p	11217	AKAP2	NM_001004065	3466-3486
hsa-miR-184	2870	GRK6	NM_001004106	2584-2606|2021-2037
hsa-miR-874-3p	2870	GRK6	NM_001004106	2860-2881
hsa-miR-133a-3p	440138	ALG11	NM_001004127	1820-1831
hsa-miR-135a-5p	4345	CD200	NM_001004196	1201-1234
hsa-miR-217	4345	CD200	NM_001004196	1721-1746
hsa-miR-891a-5p	4345	CD200	NM_001004196	1351-1367
hsa-miR-378d	79290	OR13A1	NM_001004297	1508-1526
hsa-miR-378e	79290	OR13A1	NM_001004297	1502-1526
hsa-miR-892a	79290	OR13A1	NM_001004297	1540-1555
hsa-miR-217	199920	FYB2	NM_001004303	2917-2934
hsa-miR-34c-5p	199920	FYB2	NM_001004303	2807-2828
hsa-miR-133a-3p	283337	ZNF740	NM_001004304	1299-1340
hsa-miR-199b-5p	283337	ZNF740	NM_001004304	3499-3539
hsa-miR-31-5p	283337	ZNF740	NM_001004304	1677-1700
hsa-miR-34c-5p	283337	ZNF740	NM_001004304	1825-1841
hsa-miR-378e	283337	ZNF740	NM_001004304	1423-1458
hsa-miR-133a-3p	340595	RTL4	NM_001004308	2300-2321
hsa-miR-143-3p	340595	RTL4	NM_001004308	1972-1992
hsa-miR-34c-5p	343413	FCRL6	NM_001004310	1694-1713
hsa-miR-892a	344892	RTP2	NM_001004312	1140-1165
hsa-miR-31-5p	389421	LIN28B	NM_001004317	4228-4249
hsa-miR-143-5p	390928	ACP7	NM_001004318	2859-2882
hsa-miR-892a	390928	ACP7	NM_001004318	1784-1805
hsa-miR-892a	391104	VHLL	NM_001004319	985-1014
hsa-miR-143-5p	392636	AGMO	NM_001004320	2196-2250
hsa-miR-874-3p	392636	AGMO	NM_001004320	1993-2013
hsa-miR-184	440021	KRTAP5-2	NM_001004325	635-654
hsa-miR-217	440021	KRTAP5-2	NM_001004325	777-788
hsa-miR-184	440077	ZNF705A	NM_001004328	2478-2495
hsa-miR-31-5p	440077	ZNF705A	NM_001004328	1170-1199
hsa-miR-31-5p	440097	DBX2	NM_001004329	1226-1268
hsa-miR-891a-5p	440097	DBX2	NM_001004329	1431-1451
hsa-miR-892a	440400	RNASEK	NM_001004333	707-739
hsa-miR-184	440435	GPR179	NM_001004334	7807-7832
hsa-miR-378d	440435	GPR179	NM_001004334	7179-7192
hsa-miR-378e	440435	GPR179	NM_001004334	7169-7192
hsa-miR-142-3p	440590	ZYG11A	NM_001004339	2995-3019
hsa-miR-143-5p	2210	FCGR1B	NM_001004340	1358-1372
hsa-miR-31-5p	2210	FCGR1B	NM_001004340	1378-1427
hsa-miR-378d	2210	FCGR1B	NM_001004340	1345-1365
hsa-miR-892a	2210	FCGR1B	NM_001004340	961-981
hsa-miR-142-3p	440695	ETV3L	NM_001004341	1506-1527
hsa-miR-142-3p	440730	TRIM67	NM_001004342	8007-8025
hsa-miR-378d	440730	TRIM67	NM_001004342	6865-6883
hsa-miR-143-3p	440738	MAP1LC3C	NM_001004343	794-815
hsa-miR-891a-5p	53834	FGFRL1	NM_001004356	2903-2925
hsa-miR-143-5p	57628	DPP10	NM_001004360	2599-2618
hsa-miR-143-5p	29121	CLEC2D	NM_001004419	619-643|2957-2989
hsa-miR-184	29121	CLEC2D	NM_001004419	4909-4930
hsa-miR-199b-5p	29121	CLEC2D	NM_001004419	2284-2313
hsa-miR-216b-5p	29121	CLEC2D	NM_001004419	2426-2443
hsa-miR-217	29121	CLEC2D	NM_001004419	3106-3154
hsa-miR-378d	29121	CLEC2D	NM_001004419	4701-4733
hsa-miR-378e	29121	CLEC2D	NM_001004419	4709-4733
hsa-miR-874-3p	29121	CLEC2D	NM_001004419	1329-1353|1504-1523
hsa-miR-34c-5p	339398	LINGO4	NM_001004432	2298-2328
hsa-miR-375	22801	ITGA11	NM_001004439	3730-3752
hsa-miR-892a	22801	ITGA11	NM_001004439	4910-4929
hsa-miR-31-5p	340120	ANKRD34B	NM_001004441	2839-2889
hsa-miR-142-3p	338596	ST8SIA6	NM_001004470	4864-4883
hsa-miR-217	338596	ST8SIA6	NM_001004470	4267-4287
hsa-miR-34c-5p	338596	ST8SIA6	NM_001004470	3389-3412
hsa-miR-378d	338596	ST8SIA6	NM_001004470	5653-5672
hsa-miR-874-3p	338596	ST8SIA6	NM_001004470	3747-3770
hsa-miR-34c-5p	8440	NCK2	NM_001004720	1824-1850
hsa-miR-133a-3p	6188	RPS3	NM_001005	1537-1585
hsa-miR-34c-5p	6188	RPS3	NM_001005	871-889
hsa-miR-133a-3p	130612	TMEM198	NM_001005209	1781-1800
hsa-miR-184	219527	LRRC55	NM_001005210	4353-4375
hsa-miR-216b-5p	219527	LRRC55	NM_001005210	4281-4301
hsa-miR-874-3p	219527	LRRC55	NM_001005210	1296-1341
hsa-miR-892a	5318	PKP2	NM_001005242	2909-2925
hsa-miR-135a-5p	1107	CHD3	NM_001005271	6717-6742
hsa-miR-184	1107	CHD3	NM_001005271	6532-6555
hsa-miR-31-5p	1107	CHD3	NM_001005271	6791-6827
hsa-miR-143-5p	84722	PSRC1	NM_001005290	1481-1517
hsa-miR-34c-5p	84722	PSRC1	NM_001005290	1082-1105
hsa-miR-142-3p	6720	SREBF1	NM_001005291	4426-4443
hsa-miR-199b-5p	6001	RGS10	NM_001005339	819-860
hsa-miR-143-5p	10457	GPNMB	NM_001005340	2027-2057
hsa-miR-891a-5p	10457	GPNMB	NM_001005340	1972-2003
hsa-miR-142-3p	205	AK4	NM_001005353	6211-6230
hsa-miR-143-3p	205	AK4	NM_001005353	2074-2106|6792-6814
hsa-miR-143-5p	205	AK4	NM_001005353	5645-5668
hsa-miR-216b-5p	205	AK4	NM_001005353	5489-5502|5277-5291
hsa-miR-378d	205	AK4	NM_001005353	3981-3995
hsa-miR-31-5p	1785	DNM2	NM_001005360	3399-3419
hsa-miR-143-3p	57135	DAZ4	NM_001005375	2969-2990
hsa-miR-199b-5p	57135	DAZ4	NM_001005375	2478-2509
hsa-miR-892a	57135	DAZ4	NM_001005375	3529-3553
hsa-miR-216b-5p	5329	PLAUR	NM_001005376	1073-1088
hsa-miR-184	23114	NFASC	NM_001005388	5822-5836
hsa-miR-892a	23114	NFASC	NM_001005388	9529-9546
hsa-miR-184	388403	YPEL2	NM_001005404	1961-1980
hsa-miR-216b-5p	388403	YPEL2	NM_001005404	4918-4967
hsa-miR-378d	388403	YPEL2	NM_001005404	2641-2659
hsa-miR-891a-5p	388403	YPEL2	NM_001005404	1375-1395|1713-1757
hsa-miR-217	440051	KRTAP5-11	NM_001005405	698-719
hsa-miR-133a-3p	11130	ZWINT	NM_001005413	983-1029
hsa-miR-891a-5p	11130	ZWINT	NM_001005413	1151-1174
hsa-miR-133a-3p	8704	B4GALT2	NM_001005417	1802-1816
hsa-miR-143-5p	345557	PLCXD3	NM_001005473	4156-4195
hsa-miR-892a	345557	PLCXD3	NM_001005473	3148-3168
hsa-miR-217	64332	NFKBIZ	NM_001005474	2176-2199
hsa-miR-31-5p	64332	NFKBIZ	NM_001005474	3106-3145
hsa-miR-378d	79651	RHBDF2	NM_001005498	2917-2933
hsa-miR-133a-3p	1368	CPM	NM_001005502	3081-3120
hsa-miR-135a-5p	1368	CPM	NM_001005502	4224-4264
hsa-miR-34c-5p	1368	CPM	NM_001005502	5176-5208
hsa-miR-378d	1368	CPM	NM_001005502	6266-6284
hsa-miR-892a	1368	CPM	NM_001005502	4935-4965
hsa-miR-133a-3p	9254	CACNA2D2	NM_001005505	5277-5299
hsa-miR-874-3p	9254	CACNA2D2	NM_001005505	5259-5288
hsa-miR-133a-3p	1896	EDA	NM_001005609	5080-5104
hsa-miR-378d	1896	EDA	NM_001005609	3409-3431
hsa-miR-378e	1896	EDA	NM_001005609	1546-1590
hsa-miR-184	1896	EDA	NM_001005610	654-672
hsa-miR-34c-5p	8650	NUMB	NM_001005743	2715-2753
hsa-miR-375	8650	NUMB	NM_001005743	2328-2346
hsa-miR-892a	8650	NUMB	NM_001005743	3310-3331
hsa-miR-216b-5p	785	CACNB4	NM_001005746	3846-3864
hsa-miR-217	387680	WASHC2A	NM_001005751	4516-4537
hsa-miR-135a-5p	51652	CHMP3	NM_001005753	1213-1233
hsa-miR-143-5p	51652	CHMP3	NM_001005753	1560-1593|3105-3129
hsa-miR-184	51652	CHMP3	NM_001005753	872-893
hsa-miR-378d	51652	CHMP3	NM_001005753	1488-1504
hsa-miR-34c-5p	7341	SUMO1	NM_001005781	627-651
hsa-miR-133a-3p	7341	SUMO1	NM_001005782	837-856
hsa-miR-199b-5p	57055	DAZ2	NM_001005785	2320-2351
hsa-miR-184	6613	SUMO2	NM_001005849	928-951
hsa-miR-133a-3p	163131	ZNF780B	NM_001005851	8602-8623
hsa-miR-143-5p	163131	ZNF780B	NM_001005851	6707-6729
hsa-miR-378d	2064	ERBB2	NM_001005862	4478-4516
hsa-miR-31-5p	339123	JMJD8	NM_001005920	2013-2031
hsa-miR-34c-5p	339123	JMJD8	NM_001005920	916-939
hsa-miR-143-5p	56941	HMCES	NM_001006109	1348-1369
hsa-miR-31-5p	56941	HMCES	NM_001006109	1348-1362
hsa-miR-34c-5p	56941	HMCES	NM_001006109	1336-1370
hsa-miR-143-5p	9807	IP6K1	NM_001006115	3223-3243
hsa-miR-217	9807	IP6K1	NM_001006115	3738-3761|2346-2372
hsa-miR-34c-5p	9807	IP6K1	NM_001006115	1805-1824
hsa-miR-34c-5p	55914	ERBIN	NM_001006600	6432-6458
hsa-miR-216b-5p	51186	TCEAL9	NM_001006613	741-763
hsa-miR-217	26262	TSPAN17	NM_001006616	2059-2106
hsa-miR-184	55339	WDR33	NM_001006623	1279-1300
hsa-miR-378d	55339	WDR33	NM_001006623	3110-3123
hsa-miR-143-5p	10630	PDPN	NM_001006624	2231-2257
hsa-miR-216b-5p	10630	PDPN	NM_001006624	2511-2550
hsa-miR-31-5p	10630	PDPN	NM_001006624	1027-1044
hsa-miR-143-5p	1129	CHRM2	NM_001006626	1975-1997
hsa-miR-31-5p	1129	CHRM2	NM_001006626	2460-2479
hsa-miR-31-5p	79712	GTDC1	NM_001006636	1762-1784
hsa-miR-874-3p	326624	RAB37	NM_001006638	2544-2568
hsa-miR-133a-3p	114789	SLC25A25	NM_001006641	3162-3189
hsa-miR-31-5p	25888	ZNF473	NM_001006656	4064-4114
hsa-miR-888-5p	25888	ZNF473	NM_001006656	4501-4526
hsa-miR-874-3p	57539	WDR35	NM_001006657	5340-5359
hsa-miR-133a-3p	6195	RPS6KA1	NM_001006665	2377-2400
hsa-miR-199b-5p	6195	RPS6KA1	NM_001006665	2611-2630
hsa-miR-217	6196	RPS6KA2	NM_001006932	4570-4622|5697-5715
hsa-miR-143-3p	55791	LRIF1	NM_001006945	1443-1484
hsa-miR-143-5p	6382	SDC1	NM_001006946	3085-3108
hsa-miR-378e	6382	SDC1	NM_001006946	1606-1633
hsa-miR-892a	6382	SDC1	NM_001006946	2272-2301
hsa-miR-133a-3p	57489	ODF2L	NM_001007022	4188-4215
hsa-miR-892a	57489	ODF2L	NM_001007022	2679-2717
hsa-miR-143-3p	9527	GOSR1	NM_001007024	4357-4381
hsa-miR-217	9527	GOSR1	NM_001007024	4774-4795
hsa-miR-216b-5p	1822	ATN1	NM_001007026	3986-4004
hsa-miR-143-5p	54993	ZSCAN2	NM_001007072	669-687
hsa-miR-135a-5p	7569	ZNF182	NM_001007088	2264-2285
hsa-miR-199b-5p	7569	ZNF182	NM_001007088	2250-2272
hsa-miR-891a-5p	7569	ZNF182	NM_001007088	3364-3376
hsa-miR-133a-3p	157773	C8orf48	NM_001007090	1307-1327
hsa-miR-874-3p	157773	C8orf48	NM_001007090	1308-1327
hsa-miR-199b-5p	7587	ZNF37A	NM_001007094	4748-4767
hsa-miR-891a-5p	7587	ZNF37A	NM_001007094	5642-5699
hsa-miR-892a	7587	ZNF37A	NM_001007094	5208-5225
hsa-miR-34c-5p	4915	NTRK2	NM_001007097	6289-6312
hsa-miR-891a-5p	4915	NTRK2	NM_001007097	4063-4085
hsa-miR-34c-5p	6342	SCP2	NM_001007098	1475-1497
hsa-miR-142-3p	83744	ZNF484	NM_001007101	2738-2755
hsa-miR-378d	83744	ZNF484	NM_001007101	3255-3295
hsa-miR-378e	83744	ZNF484	NM_001007101	3254-3295
hsa-miR-133a-3p	84456	L3MBTL3	NM_001007102	2915-2943
hsa-miR-199b-5p	84456	L3MBTL3	NM_001007102	4055-4070
hsa-miR-142-3p	123722	FSD2	NM_001007122	3041-3064
hsa-miR-143-5p	123722	FSD2	NM_001007122	4352-4376
hsa-miR-31-5p	123722	FSD2	NM_001007122	6015-6039
hsa-miR-143-5p	4916	NTRK3	NM_001007156	2236-2263
hsa-miR-378d	4916	NTRK3	NM_001007156	3397-3416
hsa-miR-378e	4916	NTRK3	NM_001007156	3876-3899|3397-3416
hsa-miR-143-5p	492307	PPDPFL	NM_001007176	597-650
hsa-miR-874-3p	27101	CACYBP	NM_001007214	2725-2748
hsa-miR-135a-5p	10644	IGF2BP2	NM_001007225	1876-1891
hsa-miR-143-3p	10644	IGF2BP2	NM_001007225	2003-2052
hsa-miR-143-5p	8405	SPOP	NM_001007229	1505-1533
hsa-miR-216b-5p	8405	SPOP	NM_001007229	2637-2674
hsa-miR-133a-3p	9938	ARHGAP25	NM_001007231	2814-2832
hsa-miR-142-3p	3321	IGSF3	NM_001007237	5163-5190
hsa-miR-216b-5p	3321	IGSF3	NM_001007237	5720-5739
hsa-miR-375	2813	GP2	NM_001007240	2430-2453
hsa-miR-874-3p	2813	GP2	NM_001007240	1965-1983
hsa-miR-143-5p	2813	GP2	NM_001007242	2473-2504
hsa-miR-31-5p	3475	IFRD1	NM_001007245	2382-2405
hsa-miR-184	54014	BRWD1	NM_001007246	1404-1424
hsa-miR-378d	148103	ZNF599	NM_001007248	2676-2689
hsa-miR-378e	148103	ZNF599	NM_001007248	2676-2689
hsa-miR-184	2086	ERV3-1	NM_001007253	2871-2893
hsa-miR-31-5p	2086	ERV3-1	NM_001007253	3221-3237
hsa-miR-217	7799	PRDM2	NM_001007257	5084-5106
hsa-miR-378d	79760	GEMIN7	NM_001007269	842-858
hsa-miR-378e	79760	GEMIN7	NM_001007269	842-858
hsa-miR-143-5p	51207	DUSP13	NM_001007271	891-916
hsa-miR-378d	51207	DUSP13	NM_001007271	1692-1707
hsa-miR-378e	51207	DUSP13	NM_001007271	1691-1707
hsa-miR-378e	10206	TRIM13	NM_001007278	3841-3863
hsa-miR-892a	10206	TRIM13	NM_001007278	4383-4407|5402-5435
hsa-miR-892a	56995	TULP4	NM_001007466	3572-3590
hsa-miR-142-3p	80036	TRPM3	NM_001007470	1294-1336
hsa-miR-378d	80036	TRPM3	NM_001007471	6146-6163
hsa-miR-143-5p	284434	NWD1	NM_001007525	7212-7252
hsa-miR-891a-5p	284434	NWD1	NM_001007525	7008-7028
hsa-miR-378e	116729	PPP1R27	NM_001007533	702-720
hsa-miR-142-3p	285311	C3orf56	NM_001007534	1545-1590
hsa-miR-199b-5p	126298	IRGQ	NM_001007561	7171-7193
hsa-miR-34c-5p	126298	IRGQ	NM_001007561	6759-6797
hsa-miR-874-3p	10133	OPTN	NM_001008211	2362-2396
hsa-miR-892a	10133	OPTN	NM_001008211	2316-2333
hsa-miR-378d	493753	COA5	NM_001008215	979-1014
hsa-miR-378e	493753	COA5	NM_001008215	969-1014
hsa-miR-874-3p	493753	COA5	NM_001008215	971-1003
hsa-miR-891a-5p	493753	COA5	NM_001008215	1434-1491
hsa-miR-143-5p	10814	CPLX2	NM_001008220	2484-2513
hsa-miR-378d	10814	CPLX2	NM_001008220	3330-3347
hsa-miR-874-3p	10814	CPLX2	NM_001008220	1087-1127
hsa-miR-892a	10814	CPLX2	NM_001008220	3074-3089
hsa-miR-143-5p	51114	ZDHHC9	NM_001008222	2062-2083
hsa-miR-199b-5p	51114	ZDHHC9	NM_001008222	4157-4173
hsa-miR-216b-5p	51114	ZDHHC9	NM_001008222	2464-2513
hsa-miR-31-5p	51114	ZDHHC9	NM_001008222	2058-2082
hsa-miR-34c-5p	51114	ZDHHC9	NM_001008222	1938-1955
hsa-miR-378d	51114	ZDHHC9	NM_001008222	2056-2075
hsa-miR-378e	51114	ZDHHC9	NM_001008222	2054-2075
hsa-miR-892a	51114	ZDHHC9	NM_001008222	3154-3215
hsa-miR-184	338761	C1QL4	NM_001008223	1812-1868
hsa-miR-34c-5p	338761	C1QL4	NM_001008223	2028-2049
hsa-miR-31-5p	55075	UACA	NM_001008224	4619-4644
hsa-miR-34c-5p	55075	UACA	NM_001008224	6824-6842
hsa-miR-378e	55075	UACA	NM_001008224	4841-4878
hsa-miR-143-5p	4850	CNOT4	NM_001008225	2076-2103
hsa-miR-888-5p	283726	SAXO2	NM_001008226	2642-2674
hsa-miR-891a-5p	283726	SAXO2	NM_001008226	2060-2072
hsa-miR-892a	283726	SAXO2	NM_001008226	2599-2617
hsa-miR-143-3p	147339	C18orf25	NM_001008239	3950-3971
hsa-miR-31-5p	147339	C18orf25	NM_001008239	2963-2982
hsa-miR-874-3p	147339	C18orf25	NM_001008239	3549-3569
hsa-miR-378e	440955	TMEM89	NM_001008269	615-631
hsa-miR-184	29114	TAGLN3	NM_001008272	1206-1225
hsa-miR-217	493856	CISD2	NM_001008388	3644-3657
hsa-miR-874-3p	493856	CISD2	NM_001008388	3629-3655
hsa-miR-133a-3p	8545	CGGBP1	NM_001008390	2249-2271
hsa-miR-143-5p	8545	CGGBP1	NM_001008390	2074-2101
hsa-miR-133a-3p	10217	CTDSPL	NM_001008392	895-912
hsa-miR-142-3p	10217	CTDSPL	NM_001008392	4349-4364
hsa-miR-199b-5p	10217	CTDSPL	NM_001008392	4269-4289
hsa-miR-34c-5p	10217	CTDSPL	NM_001008392	1878-1898|1848-1863
hsa-miR-378d	10217	CTDSPL	NM_001008392	2148-2184
hsa-miR-378e	10217	CTDSPL	NM_001008392	2159-2184|951-968
hsa-miR-133a-3p	201725	C4orf46	NM_001008393	1773-1790
hsa-miR-143-3p	201725	C4orf46	NM_001008393	870-884
hsa-miR-184	201725	C4orf46	NM_001008393	1455-1481
hsa-miR-34c-5p	201725	C4orf46	NM_001008393	2544-2565
hsa-miR-135a-5p	493869	GPX8	NM_001008397	2299-2341
hsa-miR-378d	493869	GPX8	NM_001008397	2094-2112
hsa-miR-892a	400258	C14orf180	NM_001008404	1696-1714
hsa-miR-31-5p	55973	BCAP29	NM_001008405	3360-3384
hsa-miR-34c-5p	55973	BCAP29	NM_001008405	5600-5652
hsa-miR-378d	55973	BCAP29	NM_001008405	2680-2695
hsa-miR-874-3p	55973	BCAP29	NM_001008405	5471-5487
hsa-miR-143-3p	164395	TTLL9	NM_001008409	2313-2332
hsa-miR-34c-5p	164395	TTLL9	NM_001008409	2593-2637
hsa-miR-378e	164395	TTLL9	NM_001008409	2820-2833
hsa-miR-874-3p	164395	TTLL9	NM_001008409	2424-2443
hsa-miR-892a	55240	STEAP3	NM_001008410	3542-3560
hsa-miR-143-5p	55740	ENAH	NM_001008493	10082-10121|10594-10618
hsa-miR-217	55740	ENAH	NM_001008493	10892-10913
hsa-miR-31-5p	55740	ENAH	NM_001008493	12182-12217
hsa-miR-892a	55740	ENAH	NM_001008493	7804-7839
hsa-miR-892a	169200	TMEM64	NM_001008495	1562-1599
hsa-miR-143-3p	439921	MXRA7	NM_001008528	3264-3291
hsa-miR-143-5p	439921	MXRA7	NM_001008528	1082-1105
hsa-miR-31-5p	439921	MXRA7	NM_001008528	1139-1152
hsa-miR-892a	439921	MXRA7	NM_001008528	3963-3985
hsa-miR-891a-5p	439921	MXRA7	NM_001008529	1520-1539
hsa-miR-142-3p	126637	TCHHL1	NM_001008536	2918-2934
hsa-miR-142-5p	340533	NEXMIF	NM_001008537	7402-7447
hsa-miR-31-5p	340533	NEXMIF	NM_001008537	10819-10835
hsa-miR-133a-3p	6542	SLC7A2	NM_001008539	6871-6891
hsa-miR-199b-5p	6542	SLC7A2	NM_001008539	4007-4027
hsa-miR-31-5p	6542	SLC7A2	NM_001008539	7144-7165
hsa-miR-34c-5p	6542	SLC7A2	NM_001008539	3494-3520
hsa-miR-378d	6542	SLC7A2	NM_001008539	6188-6210
hsa-miR-378e	6542	SLC7A2	NM_001008539	6188-6210
hsa-miR-378e	7852	CXCR4	NM_001008540	1570-1586
hsa-miR-133a-3p	4601	MXI1	NM_001008541	1419-1467
hsa-miR-217	4601	MXI1	NM_001008541	732-758
hsa-miR-874-3p	4601	MXI1	NM_001008541	1753-1770
hsa-miR-378d	10868	USP20	NM_001008563	3741-3759
hsa-miR-143-5p	9818	NUP58	NM_001008564	2724-2762
hsa-miR-216b-5p	9818	NUP58	NM_001008564	2838-2853
hsa-miR-892a	9818	NUP58	NM_001008564	3242-3263
hsa-miR-133a-3p	6949	TCOF1	NM_001008657	3757-3807
hsa-miR-34c-5p	6949	TCOF1	NM_001008657	3412-3434
hsa-miR-216b-5p	8301	PICALM	NM_001008660	2496-2509
hsa-miR-216b-5p	2009	EML1	NM_001008707	3508-3525
hsa-miR-143-5p	11030	RBPMS	NM_001008710	2270-2284
hsa-miR-217	11030	RBPMS	NM_001008710	2779-2799
hsa-miR-375	11030	RBPMS	NM_001008710	2235-2253
hsa-miR-143-3p	159686	CFAP58	NM_001008723	2904-2926
hsa-miR-143-5p	127391	TMCO2	NM_001008740	691-707
hsa-miR-142-5p	55775	TDP1	NM_001008744	3087-3137
hsa-miR-216b-5p	494188	FBXO47	NM_001008777	1563-1587
hsa-miR-143-5p	120114	FAT3	NM_001008781	13986-14021
hsa-miR-184	7203	CCT3	NM_001008800	1870-1892
hsa-miR-143-3p	8451	CUL4A	NM_001008895	4232-4279
hsa-miR-184	8451	CUL4A	NM_001008895	2587-2607
hsa-miR-31-5p	8451	CUL4A	NM_001008895	5025-5048
hsa-miR-184	8576	STK16	NM_001008910	2002-2024
hsa-miR-378d	8576	STK16	NM_001008910	1370-1389
hsa-miR-378e	8576	STK16	NM_001008910	1370-1389
hsa-miR-892a	8576	STK16	NM_001008910	2311-2330
hsa-miR-217	8487	GEMIN2	NM_001009182	1014-1038
hsa-miR-375	8487	GEMIN2	NM_001009183	778-799
hsa-miR-217	23305	ACSL6	NM_001009185	2635-2657
hsa-miR-375	23305	ACSL6	NM_001009185	4664-4686
hsa-miR-891a-5p	23305	ACSL6	NM_001009185	2943-2970
hsa-miR-891a-5p	908	CCT6A	NM_001009186	2483-2505
hsa-miR-143-3p	5516	PPP2CB	NM_001009552	1905-1920
hsa-miR-34c-5p	5516	PPP2CB	NM_001009552	1556-1578
hsa-miR-143-3p	9848	MFAP3L	NM_001009554	4943-4959
hsa-miR-378e	9848	MFAP3L	NM_001009554	3993-4010
hsa-miR-874-3p	9848	MFAP3L	NM_001009554	2319-2356
hsa-miR-892a	152503	SH3D19	NM_001009555	5045-5088
hsa-miR-143-5p	344387	CDKL4	NM_001009565	1303-1334
hsa-miR-891a-5p	27293	SMPDL3B	NM_001009568	1580-1616
hsa-miR-34c-5p	54470	ARMCX6	NM_001009584	1654-1674
hsa-miR-133a-3p	128710	SLX4IP	NM_001009608	5602-5622
hsa-miR-378e	128710	SLX4IP	NM_001009608	4287-4305
hsa-miR-891a-5p	128710	SLX4IP	NM_001009608	2247-2268
hsa-miR-892a	128710	SLX4IP	NM_001009608	1410-1448
hsa-miR-135a-5p	400831	C20orf202	NM_001009612	483-534
hsa-miR-143-5p	400831	C20orf202	NM_001009612	437-456
hsa-miR-199b-5p	400831	C20orf202	NM_001009612	434-454
hsa-miR-142-3p	91298	C12orf29	NM_001009894	1767-1815
hsa-miR-133a-3p	205717	USF3	NM_001009899	7417-7441
hsa-miR-142-3p	205717	USF3	NM_001009899	12256-12274
hsa-miR-31-5p	205717	USF3	NM_001009899	7900-7918
hsa-miR-874-3p	205717	USF3	NM_001009899	11840-11894
hsa-miR-143-5p	146712	B3GNTL1	NM_001009905	2931-2963
hsa-miR-34c-5p	146712	B3GNTL1	NM_001009905	2096-2119|2945-2966
hsa-miR-135a-5p	338645	LUZP2	NM_001009909	2090-2106
hsa-miR-184	338645	LUZP2	NM_001009909	3933-3953
hsa-miR-133a-3p	23355	VPS8	NM_001009921	4912-4951
hsa-miR-143-5p	25898	RCHY1	NM_001009922	2345-2367
hsa-miR-34c-5p	25898	RCHY1	NM_001009922	3222-3246
hsa-miR-378d	25898	RCHY1	NM_001009922	3001-3018
hsa-miR-216b-5p	29058	TMEM230	NM_001009925	593-614
hsa-miR-34c-5p	29058	TMEM230	NM_001009925	668-692
hsa-miR-135a-5p	1774	DNASE1L1	NM_001009932	1715-1731
hsa-miR-31-5p	1774	DNASE1L1	NM_001009932	2264-2300
hsa-miR-874-3p	1774	DNASE1L1	NM_001009932	1787-1808
hsa-miR-892a	1774	DNASE1L1	NM_001009932	2359-2379
hsa-miR-133a-3p	1774	DNASE1L1	NM_001009933	2284-2304
hsa-miR-378d	1774	DNASE1L1	NM_001009933	1531-1546
hsa-miR-378e	1774	DNASE1L1	NM_001009933	1900-1916
hsa-miR-133a-3p	23648	SSBP3	NM_001009955	2703-2726
hsa-miR-378d	23648	SSBP3	NM_001009955	2746-2763
hsa-miR-378e	23648	SSBP3	NM_001009955	2744-2763
hsa-miR-34c-5p	79027	ZNF655	NM_001009958	991-1014
hsa-miR-143-5p	57471	ERMN	NM_001009959	3502-3529
hsa-miR-199b-5p	57471	ERMN	NM_001009959	1816-1830
hsa-miR-34c-5p	57471	ERMN	NM_001009959	1164-1186
hsa-miR-135a-5p	79027	ZNF655	NM_001009960	2006-2029
hsa-miR-378e	79027	ZNF655	NM_001009960	2822-2838|3992-4010
hsa-miR-142-3p	25943	C20orf194	NM_001009984	4702-4726
hsa-miR-888-5p	25943	C20orf194	NM_001009984	6727-6755
hsa-miR-892a	25943	C20orf194	NM_001009984	4709-4730
hsa-miR-133a-3p	130074	FAM168B	NM_001009993	2079-2097
hsa-miR-378e	130074	FAM168B	NM_001009993	5274-5292|2848-2864
hsa-miR-891a-5p	130074	FAM168B	NM_001009993	1527-1548
hsa-miR-892a	414157	C10orf62	NM_001009997	1071-1120
hsa-miR-216b-5p	79822	ARHGAP28	NM_001010000	3053-3070
hsa-miR-217	79822	ARHGAP28	NM_001010000	2582-2600
hsa-miR-143-5p	134728	IRAK1BP1	NM_001010844	2199-2220
hsa-miR-31-5p	134728	IRAK1BP1	NM_001010844	2496-2515
hsa-miR-34c-5p	134728	IRAK1BP1	NM_001010844	2104-2150
hsa-miR-874-3p	134728	IRAK1BP1	NM_001010844	1522-1538
hsa-miR-184	126669	SHE	NM_001010846	5326-5344
hsa-miR-34c-5p	126669	SHE	NM_001010846	5402-5430|1706-1725
hsa-miR-378d	126669	SHE	NM_001010846	1728-1746
hsa-miR-378e	126669	SHE	NM_001010846	1728-1746
hsa-miR-199b-5p	126755	LRRC38	NM_001010847	1538-1564
hsa-miR-888-5p	126755	LRRC38	NM_001010847	1364-1378
hsa-miR-142-5p	10718	NRG3	NM_001010848	2598-2615
hsa-miR-31-5p	10718	NRG3	NM_001010848	2525-2545
hsa-miR-34c-5p	90321	ZNF766	NM_001010851	1722-1746
hsa-miR-891a-5p	90321	ZNF766	NM_001010851	1934-1956
hsa-miR-199b-5p	134829	CLVS2	NM_001010852	5819-5843
hsa-miR-216b-5p	134829	CLVS2	NM_001010852	5203-5250
hsa-miR-34c-5p	134829	CLVS2	NM_001010852	4751-4775|4575-4602
hsa-miR-378d	134829	CLVS2	NM_001010852	2604-2621
hsa-miR-143-5p	135293	PM20D2	NM_001010853	2752-2783
hsa-miR-199b-5p	135293	PM20D2	NM_001010853	3482-3496
hsa-miR-31-5p	135293	PM20D2	NM_001010853	1901-1917
hsa-miR-133a-3p	149603	RNF187	NM_001010858	1516-1534
hsa-miR-199b-5p	149603	RNF187	NM_001010858	1685-1720
hsa-miR-133a-3p	163404	PLPPR5	NM_001010861	1805-1829
hsa-miR-184	169981	SPIN3	NM_001010862	4233-4257
hsa-miR-216b-5p	169981	SPIN3	NM_001010862	1472-1485
hsa-miR-892a	169981	SPIN3	NM_001010862	2256-2276
hsa-miR-34c-5p	199953	TMEM201	NM_001010866	1387-1406
hsa-miR-199b-5p	200205	IBA57	NM_001010867	7712-7733
hsa-miR-133a-3p	253017	TECRL	NM_001010874	2499-2523
hsa-miR-892a	253512	SLC25A30	NM_001010875	2003-2023
hsa-miR-378d	284323	ZNF780A	NM_001010880	3216-3231
hsa-miR-31-5p	284611	FAM102B	NM_001010883	2090-2110
hsa-miR-142-3p	340554	ZC3H12B	NM_001010888	5416-5437|4246-4272
hsa-miR-143-3p	340554	ZC3H12B	NM_001010888	6902-6928
hsa-miR-143-5p	340554	ZC3H12B	NM_001010888	3256-3281|5415-5438
hsa-miR-184	340554	ZC3H12B	NM_001010888	3627-3650
hsa-miR-378d	340554	ZC3H12B	NM_001010888	2840-2856
hsa-miR-378e	340554	ZC3H12B	NM_001010888	2837-2856
hsa-miR-133a-3p	345778	MTX3	NM_001010891	1081-1111
hsa-miR-143-5p	345778	MTX3	NM_001010891	3647-3668
hsa-miR-378e	345778	MTX3	NM_001010891	6500-6515
hsa-miR-874-3p	345778	MTX3	NM_001010891	1743-1764
hsa-miR-891a-5p	345895	RSPH4A	NM_001010892	2646-2668
hsa-miR-892a	387923	SERP2	NM_001010897	564-595
hsa-miR-216b-5p	388662	SLC6A17	NM_001010898	3997-4037
hsa-miR-892a	388662	SLC6A17	NM_001010898	5157-5177
hsa-miR-142-3p	389384	C6orf222	NM_001010903	3343-3380
hsa-miR-31-5p	389384	C6orf222	NM_001010903	3668-3687
hsa-miR-143-5p	389396	GLYATL3	NM_001010904	1591-1611
hsa-miR-143-5p	389643	NUGGC	NM_001010906	2640-2660
hsa-miR-199b-5p	389941	C1QL3	NM_001010908	1730-1751
hsa-miR-143-5p	394263	MUC21	NM_001010909	3344-3369
hsa-miR-143-5p	401494	HACD4	NM_001010915	3718-3766
hsa-miR-217	401494	HACD4	NM_001010915	3175-3217
hsa-miR-133a-3p	401647	GOLGA7B	NM_001010917	2186-2220|1247-1267|3192-3221
hsa-miR-135a-5p	401647	GOLGA7B	NM_001010917	1884-1933
hsa-miR-216b-5p	401647	GOLGA7B	NM_001010917	2074-2088
hsa-miR-31-5p	401647	GOLGA7B	NM_001010917	6178-6195
hsa-miR-143-3p	440603	BCL2L15	NM_001010922	1192-1214
hsa-miR-31-5p	440603	BCL2L15	NM_001010922	4517-4531
hsa-miR-34c-5p	388585	HES5	NM_001010926	903-919
hsa-miR-31-5p	26230	TIAM2	NM_001010927	2433-2456
hsa-miR-133a-3p	3082	HGF	NM_001010934	1704-1748
hsa-miR-31-5p	10188	TNK2	NM_001010938	3945-3970
hsa-miR-184	148418	SAMD13	NM_001010971	973-993|1410-1428
hsa-miR-874-3p	148418	SAMD13	NM_001010971	1417-1467
hsa-miR-133a-3p	388633	LDLRAD1	NM_001010978	1529-1546
hsa-miR-216b-5p	388633	LDLRAD1	NM_001010978	2134-2147
hsa-miR-874-3p	388701	C1orf189	NM_001010979	622-635
hsa-miR-142-3p	400746	NCMAP	NM_001010980	732-761
hsa-miR-199b-5p	400746	NCMAP	NM_001010980	3455-3487
hsa-miR-143-5p	125061	AFMID	NM_001010982	1584-1606|1203-1229
hsa-miR-143-3p	83932	SPRTN	NM_001010984	1676-1693
hsa-miR-143-3p	286410	ATP11C	NM_001010986	4363-4396
hsa-miR-891a-5p	286410	ATP11C	NM_001010986	4436-4458
hsa-miR-143-3p	9709	HERPUD1	NM_001010989	1814-1841
hsa-miR-184	9709	HERPUD1	NM_001010989	1870-1894
hsa-miR-891a-5p	9709	HERPUD1	NM_001010989	1588-1610
hsa-miR-142-3p	10611	PDLIM5	NM_001011513	5519-5541
hsa-miR-217	10611	PDLIM5	NM_001011513	3162-3212|1889-1906
hsa-miR-143-5p	10611	PDLIM5	NM_001011515	1721-1771
hsa-miR-217	84248	FYTTD1	NM_001011537	1370-1390
hsa-miR-142-3p	4109	MAGEA10	NM_001011543	1790-1836
hsa-miR-135a-5p	200010	SLC5A9	NM_001011547	2628-2668
hsa-miR-378e	200010	SLC5A9	NM_001011547	2107-2124
hsa-miR-34c-5p	389015	SLC9A4	NM_001011552	3174-3203
hsa-miR-378d	989	SEPT7	NM_001011553	3593-3610
hsa-miR-891a-5p	989	SEPT7	NM_001011553	1578-1605
hsa-miR-133a-3p	64849	SLC13A3	NM_001011554	3342-3375
hsa-miR-143-3p	64849	SLC13A3	NM_001011554	2191-2210
hsa-miR-184	93109	TMEM44	NM_001011655	1523-1547
hsa-miR-199b-5p	93109	TMEM44	NM_001011655	2296-2317
hsa-miR-378d	93109	TMEM44	NM_001011655	2064-2105
hsa-miR-378e	93109	TMEM44	NM_001011655	2061-2105
hsa-miR-184	84460	ZMAT1	NM_001011657	3195-3209
hsa-miR-142-3p	84108	PCGF6	NM_001011663	1135-1168
hsa-miR-143-5p	84108	PCGF6	NM_001011663	1143-1178
hsa-miR-143-3p	9586	CREB5	NM_001011666	3054-3105
hsa-miR-375	9586	CREB5	NM_001011666	5885-5905
hsa-miR-874-3p	9586	CREB5	NM_001011666	5143-5159
hsa-miR-892a	9586	CREB5	NM_001011666	7354-7389
hsa-miR-217	79145	CHCHD7	NM_001011667	556-580
hsa-miR-31-5p	79145	CHCHD7	NM_001011667	853-878
hsa-miR-892a	79145	CHCHD7	NM_001011667	610-649
hsa-miR-31-5p	29789	OLA1	NM_001011708	2543-2558
hsa-miR-34c-5p	119548	PNLIPRP3	NM_001011709	1669-1684
hsa-miR-142-3p	122830	NAA30	NM_001011713	1653-1682
hsa-miR-31-5p	122830	NAA30	NM_001011713	3432-3449
hsa-miR-378d	122830	NAA30	NM_001011713	3538-3551
hsa-miR-378e	122830	NAA30	NM_001011713	3538-3551
hsa-miR-216b-5p	343702	XKR7	NM_001011718	2072-2085
hsa-miR-143-5p	389668	XKR9	NM_001011720	2771-2793|2008-2032|1982-2003
hsa-miR-378e	389668	XKR9	NM_001011720	2490-2506
hsa-miR-874-3p	497190	CLEC18B	NM_001011880	1730-1751
hsa-miR-892a	497190	CLEC18B	NM_001011880	1816-1841
hsa-miR-378d	53339	BTBD1	NM_001011885	1366-1413
hsa-miR-891a-5p	53339	BTBD1	NM_001011885	2845-2873
hsa-miR-184	339287	MSL1	NM_001012241	3366-3386
hsa-miR-378e	339287	MSL1	NM_001012241	3205-3230
hsa-miR-378e	401541	CENPP	NM_001012267	1706-1723
hsa-miR-143-3p	332	BIRC5	NM_001012270	870-891
hsa-miR-133a-3p	387104	SOGA3	NM_001012279	5882-5901
hsa-miR-135a-5p	387104	SOGA3	NM_001012279	5325-5344|4454-4469
hsa-miR-199b-5p	387104	SOGA3	NM_001012279	11074-11093
hsa-miR-216b-5p	387104	SOGA3	NM_001012279	6051-6065
hsa-miR-217	387104	SOGA3	NM_001012279	5795-5820
hsa-miR-184	64109	CRLF2	NM_001012288	1443-1456
hsa-miR-378d	340075	ARSI	NM_001012301	2897-2914
hsa-miR-135a-5p	55900	ZNF302	NM_001012320	1684-1706
hsa-miR-142-3p	55900	ZNF302	NM_001012320	2105-2133
hsa-miR-142-3p	56998	CTNNBIP1	NM_001012329	2474-2493
hsa-miR-378d	56998	CTNNBIP1	NM_001012329	569-587
hsa-miR-133a-3p	134218	DNAJC21	NM_001012339	5166-5186
hsa-miR-216b-5p	134218	DNAJC21	NM_001012339	5377-5398
hsa-miR-216b-5p	114987	WDR31	NM_001012361	2656-2676
hsa-miR-34c-5p	114987	WDR31	NM_001012361	2842-2866
hsa-miR-375	114987	WDR31	NM_001012361	3438-3507
hsa-miR-892a	114987	WDR31	NM_001012361	3231-3257
hsa-miR-184	4978	OPCML	NM_001012393	3347-3383
hsa-miR-216b-5p	4978	OPCML	NM_001012393	3184-3204|1912-1949
hsa-miR-217	4978	OPCML	NM_001012393	3000-3019
hsa-miR-378d	4978	OPCML	NM_001012393	3962-3978
hsa-miR-874-3p	4978	OPCML	NM_001012393	1480-1501
hsa-miR-31-5p	64400	AKTIP	NM_001012398	1248-1263
hsa-miR-142-3p	151648	SGO1	NM_001012411	1664-1703
hsa-miR-216b-5p	402381	SOHLH1	NM_001012415	1217-1234
hsa-miR-217	503497	MS4A13	NM_001012417	786-827
hsa-miR-142-3p	340156	MYLK4	NM_001012418	1524-1545
hsa-miR-216b-5p	340156	MYLK4	NM_001012418	4437-4450
hsa-miR-378d	340156	MYLK4	NM_001012418	3783-3803
hsa-miR-891a-5p	140456	ASB11	NM_001012428	2420-2441
hsa-miR-217	392307	FAM221B	NM_001012446	1832-1856
hsa-miR-31-5p	346653	FAM71F2	NM_001012454	3479-3502
hsa-miR-378d	346653	FAM71F2	NM_001012454	1407-1424
hsa-miR-31-5p	440050	KRTAP5-7	NM_001012503	743-777
hsa-miR-199b-5p	51151	SLC45A2	NM_001012509	1504-1518
hsa-miR-378e	51151	SLC45A2	NM_001012509	1931-1952
hsa-miR-133a-3p	9570	GOSR2	NM_001012511	1959-1981
hsa-miR-199b-5p	9570	GOSR2	NM_001012511	1722-1763
hsa-miR-874-3p	81618	ITM2C	NM_001012514	1136-1176
hsa-miR-378d	2235	FECH	NM_001012515	2151-2172
hsa-miR-216b-5p	1487	CTBP1	NM_001012614	1769-1790
hsa-miR-133a-3p	196996	GRAMD2A	NM_001012642	2019-2053
hsa-miR-142-5p	196996	GRAMD2A	NM_001012642	3092-3139
hsa-miR-143-3p	339344	MYPOP	NM_001012643	1457-1496
hsa-miR-184	339344	MYPOP	NM_001012643	1604-1623
hsa-miR-378e	339344	MYPOP	NM_001012643	1515-1532
hsa-miR-135a-5p	503582	ARGFX	NM_001012659	3777-3801
hsa-miR-874-3p	503582	ARGFX	NM_001012659	4974-4993
hsa-miR-891a-5p	503582	ARGFX	NM_001012659	3088-3123
hsa-miR-378d	5995	RGR	NM_001012722	1231-1247
hsa-miR-199b-5p	503835	DUXA	NM_001012729	1663-1709
hsa-miR-31-5p	503835	DUXA	NM_001012729	2758-2779
hsa-miR-34c-5p	503835	DUXA	NM_001012729	1731-1756
hsa-miR-874-3p	503835	DUXA	NM_001012729	1551-1573
hsa-miR-378d	1635	DCTD	NM_001012732	1165-1182
hsa-miR-378e	1635	DCTD	NM_001012732	1165-1182
hsa-miR-891a-5p	1635	DCTD	NM_001012732	1396-1443
hsa-miR-184	10006	ABI1	NM_001012750	2645-2666
hsa-miR-216b-5p	387921	NHLRC3	NM_001012754	1766-1780
hsa-miR-143-3p	401612	SLC25A53	NM_001012755	2148-2166|3776-3796
hsa-miR-143-5p	401612	SLC25A53	NM_001012755	1108-1130
hsa-miR-184	401612	SLC25A53	NM_001012755	3486-3506
hsa-miR-199b-5p	401612	SLC25A53	NM_001012755	4171-4198
hsa-miR-216b-5p	401612	SLC25A53	NM_001012755	5868-5885
hsa-miR-375	401612	SLC25A53	NM_001012755	2564-2585
hsa-miR-892a	401612	SLC25A53	NM_001012755	4185-4234
hsa-miR-135a-5p	339324	ZNF260	NM_001012756	3833-3857
hsa-miR-892a	339324	ZNF260	NM_001012756	3635-3654
hsa-miR-199b-5p	285704	RGMB	NM_001012761	3075-3095
hsa-miR-34c-5p	285704	RGMB	NM_001012761	3462-3479
hsa-miR-34c-5p	27185	DISC1	NM_001012957	4939-4962
hsa-miR-199b-5p	27185	DISC1	NM_001012958	1331-1352
hsa-miR-184	139886	SPIN4	NM_001012968	1754-1777
hsa-miR-143-5p	340529	PABPC1L2A	NM_001012977	1395-1415
hsa-miR-31-5p	340529	PABPC1L2A	NM_001012977	741-763
hsa-miR-378e	340529	PABPC1L2A	NM_001012977	2062-2092
hsa-miR-143-3p	340543	TCEAL5	NM_001012979	1043-1079
hsa-miR-184	340543	TCEAL5	NM_001012979	1064-1078
hsa-miR-34c-5p	340543	TCEAL5	NM_001012979	1042-1072
hsa-miR-133a-3p	342357	ZKSCAN2	NM_001012981	4831-4855
hsa-miR-217	342357	ZKSCAN2	NM_001012981	4439-4460
hsa-miR-892a	342357	ZKSCAN2	NM_001012981	5416-5461
hsa-miR-375	400506	KNOP1	NM_001012991	1689-1712
hsa-miR-133a-3p	401548	SNX30	NM_001012994	5712-5735
hsa-miR-34c-5p	401548	SNX30	NM_001012994	5161-5194
hsa-miR-888-5p	401548	SNX30	NM_001012994	5619-5636
hsa-miR-133a-3p	4059	BCAM	NM_001013257	3127-3147
hsa-miR-34c-5p	81929	SEH1L	NM_001013437	1658-1682
hsa-miR-199b-5p	8087	FXR1	NM_001013438	2529-2580
hsa-miR-31-5p	8087	FXR1	NM_001013438	4847-4868
hsa-miR-34c-5p	8087	FXR1	NM_001013438	6285-6315
hsa-miR-217	123688	HYKK	NM_001013619	3750-3795
hsa-miR-378d	123688	HYKK	NM_001013619	2633-2663
hsa-miR-874-3p	123688	HYKK	NM_001013619	3749-3771
hsa-miR-135a-5p	144245	ALG10B	NM_001013620	9280-9309
hsa-miR-143-5p	144245	ALG10B	NM_001013620	4655-4676
hsa-miR-34c-5p	144245	ALG10B	NM_001013620	2303-2324
hsa-miR-378e	144245	ALG10B	NM_001013620	9367-9384
hsa-miR-892a	144245	ALG10B	NM_001013620	4077-4123
hsa-miR-143-5p	152877	FAM53A	NM_001013622	1782-1804
hsa-miR-34c-5p	152877	FAM53A	NM_001013622	1968-1993
hsa-miR-135a-5p	257177	CFAP126	NM_001013625	727-746
hsa-miR-874-3p	257177	CFAP126	NM_001013625	580-594
hsa-miR-142-5p	340578	DCAF12L2	NM_001013628	1641-1659
hsa-miR-142-3p	388610	TRNP1	NM_001013642	1456-1503
hsa-miR-217	388610	TRNP1	NM_001013642	1764-1812
hsa-miR-892a	388610	TRNP1	NM_001013642	861-878
hsa-miR-217	646851	FAM227A	NM_001013647	9086-9108
hsa-miR-34c-5p	646851	FAM227A	NM_001013647	3717-3736
hsa-miR-874-3p	646851	FAM227A	NM_001013647	7105-7146
hsa-miR-143-5p	388969	C2orf68	NM_001013649	2977-2997
hsa-miR-184	388969	C2orf68	NM_001013649	2069-2127|1070-1089
hsa-miR-378d	388969	C2orf68	NM_001013649	839-871
hsa-miR-874-3p	388969	C2orf68	NM_001013649	3435-3458|1354-1370
hsa-miR-888-5p	388969	C2orf68	NM_001013649	1529-1550
hsa-miR-143-5p	390927	ZNF793	NM_001013659	5391-5431
hsa-miR-217	391356	PTRHD1	NM_001013663	474-495
hsa-miR-135a-5p	401720	FIGNL2	NM_001013690	4392-4411
hsa-miR-217	401720	FIGNL2	NM_001013690	3877-3900
hsa-miR-31-5p	401944	LDLRAD2	NM_001013693	3274-3289
hsa-miR-378d	401944	LDLRAD2	NM_001013693	1854-1873
hsa-miR-217	440087	SMCO3	NM_001013698	934-953
hsa-miR-892a	440503	PLIN5	NM_001013706	1745-1763
hsa-miR-143-5p	442213	PTCHD4	NM_001013732	2584-2619
hsa-miR-133a-3p	139189	DGKK	NM_001013742	6672-6693
hsa-miR-143-5p	139189	DGKK	NM_001013742	5493-5526
hsa-miR-31-5p	139189	DGKK	NM_001013742	6534-6559
hsa-miR-891a-5p	139189	DGKK	NM_001013742	7230-7252
hsa-miR-143-5p	23265	EXOC7	NM_001013839	2542-2575
hsa-miR-34c-5p	23265	EXOC7	NM_001013839	3190-3212
hsa-miR-133a-3p	541565	C8orf58	NM_001013842	1230-1259
hsa-miR-133a-3p	55208	DCUN1D2	NM_001014283	2144-2189
hsa-miR-34c-5p	55208	DCUN1D2	NM_001014283	875-901
hsa-miR-375	55208	DCUN1D2	NM_001014283	1914-1936
hsa-miR-143-5p	388698	FLG2	NM_001014342	8544-8571
hsa-miR-184	388698	FLG2	NM_001014342	7533-7555
hsa-miR-142-5p	84056	KATNAL1	NM_001014380	3708-3725
hsa-miR-143-3p	84056	KATNAL1	NM_001014380	3892-3914
hsa-miR-133a-3p	207	AKT1	NM_001014432	2410-2437
hsa-miR-143-5p	207	AKT1	NM_001014432	2430-2452
hsa-miR-31-5p	766	CA7	NM_001014435	1597-1625
hsa-miR-874-3p	766	CA7	NM_001014435	1383-1415
hsa-miR-892a	27005	USP21	NM_001014443	2173-2193
hsa-miR-31-5p	54475	NLE1	NM_001014445	2653-2667
hsa-miR-874-3p	93611	FBXO44	NM_001014765	1610-1656
hsa-miR-135a-5p	4921	DDR2	NM_001014796	3852-3871
hsa-miR-184	4921	DDR2	NM_001014796	4035-4058
hsa-miR-216b-5p	4921	DDR2	NM_001014796	8172-8184
hsa-miR-217	4921	DDR2	NM_001014796	8614-8638
hsa-miR-34c-5p	4921	DDR2	NM_001014796	7484-7509
hsa-miR-891a-5p	4921	DDR2	NM_001014796	8837-8857
hsa-miR-143-3p	3778	KCNMA1	NM_001014797	7545-7570
hsa-miR-133a-3p	1400	CRMP1	NM_001014809	2262-2297
hsa-miR-31-5p	1400	CRMP1	NM_001014809	2878-2894
hsa-miR-874-3p	1400	CRMP1	NM_001014809	2990-3020
hsa-miR-891a-5p	1400	CRMP1	NM_001014809	2480-2520
hsa-miR-892a	10873	ME3	NM_001014811	2201-2220
hsa-miR-199b-5p	10298	PAK4	NM_001014834	1775-1792
hsa-miR-133a-3p	23154	NCDN	NM_001014839	2940-2963
hsa-miR-378d	23154	NCDN	NM_001014839	2740-2759|3073-3088
hsa-miR-378e	23154	NCDN	NM_001014839	2740-2759
hsa-miR-874-3p	23154	NCDN	NM_001014839	2790-2815
hsa-miR-199b-5p	2346	FOLH1	NM_001014986	3788-3807
hsa-miR-133a-3p	29093	MRPL22	NM_001014990	1551-1568
hsa-miR-31-5p	29093	MRPL22	NM_001014990	1673-1693
hsa-miR-874-3p	29093	MRPL22	NM_001014990	912-933
hsa-miR-217	3993	LLGL2	NM_001015002	1260-1278
hsa-miR-888-5p	10144	FAM13A	NM_001015045	2472-2492
hsa-miR-892a	10144	FAM13A	NM_001015045	3862-3909
hsa-miR-133a-3p	9529	BAG5	NM_001015048	3196-3216
hsa-miR-184	9529	BAG5	NM_001015048	4691-4714
hsa-miR-34c-5p	9529	BAG5	NM_001015048	2619-2670
hsa-miR-378d	9529	BAG5	NM_001015049	2871-2886
hsa-miR-378e	9529	BAG5	NM_001015049	2870-2886
hsa-miR-135a-5p	860	RUNX2	NM_001015051	3125-3145
hsa-miR-143-3p	860	RUNX2	NM_001015051	2269-2289
hsa-miR-378d	860	RUNX2	NM_001015051	2031-2070
hsa-miR-378e	860	RUNX2	NM_001015051	3811-3827
hsa-miR-892a	860	RUNX2	NM_001015051	3356-3377
hsa-miR-216b-5p	6242	RTKN	NM_001015055	1932-1952
hsa-miR-135a-5p	84295	PHF6	NM_001015877	2171-2198
hsa-miR-143-3p	84295	PHF6	NM_001015877	3919-3974|2329-2350
hsa-miR-31-5p	84295	PHF6	NM_001015877	1913-1932
hsa-miR-34c-5p	84295	PHF6	NM_001015877	3299-3346
hsa-miR-375	84295	PHF6	NM_001015877	2634-2654
hsa-miR-874-3p	84295	PHF6	NM_001015877	3896-3950
hsa-miR-34c-5p	9060	PAPSS2	NM_001015880	3646-3671
hsa-miR-133a-3p	1831	TSC22D3	NM_001015881	1283-1308
hsa-miR-142-3p	1831	TSC22D3	NM_001015881	904-933
hsa-miR-184	1831	TSC22D3	NM_001015881	1342-1363
hsa-miR-199b-5p	1831	TSC22D3	NM_001015881	631-652
hsa-miR-892a	1831	TSC22D3	NM_001015881	919-938
hsa-miR-184	152404	IGSF11	NM_001015887	2097-2119
hsa-miR-378d	154288	KHDC3L	NM_001017361	898-914
hsa-miR-143-3p	117584	RFFL	NM_001017368	2032-2048
hsa-miR-199b-5p	117584	RFFL	NM_001017368	3867-3900|3158-3171
hsa-miR-34c-5p	117584	RFFL	NM_001017368	1710-1760
hsa-miR-874-3p	117584	RFFL	NM_001017368	1310-1331
hsa-miR-891a-5p	28965	SLC27A6	NM_001017372	3134-3152
hsa-miR-133a-3p	81793	TLR10	NM_001017388	2581-2600
hsa-miR-143-5p	81793	TLR10	NM_001017388	3028-3051
hsa-miR-199b-5p	81793	TLR10	NM_001017388	3334-3363
hsa-miR-891a-5p	81793	TLR10	NM_001017388	3344-3371
hsa-miR-143-5p	445329	SULT1A4	NM_001017390	1208-1231
hsa-miR-133a-3p	10147	SUGP2	NM_001017392	4523-4545
hsa-miR-378d	10147	SUGP2	NM_001017392	4475-4491
hsa-miR-34c-5p	23023	TMCC1	NM_001017395	4439-4464
hsa-miR-874-3p	23023	TMCC1	NM_001017395	3694-3722
hsa-miR-216b-5p	7549	ZNF2	NM_001017396	2735-2751
hsa-miR-378e	7549	ZNF2	NM_001017396	2360-2378
hsa-miR-133a-3p	55521	TRIM36	NM_001017398	718-734
hsa-miR-874-3p	7398	USP1	NM_001017415	3117-3154
hsa-miR-133a-3p	157570	ESCO2	NM_001017420	2931-2952
hsa-miR-216b-5p	157570	ESCO2	NM_001017420	3137-3156
hsa-miR-143-5p	5832	ALDH18A1	NM_001017423	3213-3263|3231-3263
hsa-miR-216b-5p	3776	KCNK2	NM_001017424	2352-2365
hsa-miR-31-5p	3776	KCNK2	NM_001017424	2721-2758
hsa-miR-378d	3776	KCNK2	NM_001017424	2386-2417
hsa-miR-378e	3776	KCNK2	NM_001017424	2398-2417
hsa-miR-874-3p	3776	KCNK2	NM_001017424	2881-2903
hsa-miR-892a	3776	KCNK2	NM_001017424	2793-2833
hsa-miR-143-5p	550631	CCDC157	NM_001017437	3610-3636|3351-3398
hsa-miR-143-3p	83698	CALN1	NM_001017440	1343-1367
hsa-miR-199b-5p	83698	CALN1	NM_001017440	8862-8900
hsa-miR-216b-5p	83698	CALN1	NM_001017440	2438-2456
hsa-miR-378e	83698	CALN1	NM_001017440	4785-4819
hsa-miR-892a	83698	CALN1	NM_001017440	3859-3884|7265-7281
hsa-miR-133a-3p	121551	BTBD11	NM_001017523	2997-3012
hsa-miR-143-3p	121551	BTBD11	NM_001017523	2826-2867
hsa-miR-184	121551	BTBD11	NM_001017523	2006-2026
hsa-miR-892a	121551	BTBD11	NM_001017523	2996-3014
hsa-miR-874-3p	23410	SIRT3	NM_001017524	1891-1905
hsa-miR-217	23779	ARHGAP8	NM_001017526	1689-1710
hsa-miR-34c-5p	7421	VDR	NM_001017536	4040-4062|2868-2889
hsa-miR-143-5p	1534	CYB561	NM_001017917	989-1015
hsa-miR-34c-5p	92196	DAPL1	NM_001017920	460-479
hsa-miR-143-5p	400673	VMAC	NM_001017921	942-981
hsa-miR-217	400673	VMAC	NM_001017921	713-731
hsa-miR-874-3p	400673	VMAC	NM_001017921	692-731
hsa-miR-217	114625	ERMAP	NM_001017922	1914-1947|2880-2902
hsa-miR-142-3p	340745	LRIT2	NM_001017924	2450-2471
hsa-miR-217	340745	LRIT2	NM_001017924	2208-2242
hsa-miR-133a-3p	11244	ZHX1	NM_001017926	4743-4765
hsa-miR-378e	139425	DCAF8L1	NM_001017930	1921-1939
hsa-miR-216b-5p	139793	PAGE3	NM_001017931	725-741
hsa-miR-142-3p	150223	YDJC	NM_001017964	1106-1136
hsa-miR-216b-5p	150223	YDJC	NM_001017964	1232-1248
hsa-miR-133a-3p	161291	TMEM30B	NM_001017970	1836-1854
hsa-miR-143-5p	92270	ATP6AP1L	NM_001017971	2670-2690
hsa-miR-143-3p	164045	HFM1	NM_001017975	4606-4626
hsa-miR-378d	203547	VMA21	NM_001017980	2343-2360
hsa-miR-378e	203547	VMA21	NM_001017980	2343-2360
hsa-miR-888-5p	203547	VMA21	NM_001017980	1681-1715
hsa-miR-892a	203547	VMA21	NM_001017980	479-496
hsa-miR-891a-5p	200312	RNF215	NM_001017981	1521-1541
hsa-miR-142-5p	285590	SH3PXD2B	NM_001017995	5106-5125
hsa-miR-34c-5p	285590	SH3PXD2B	NM_001017995	4753-4771
hsa-miR-378d	285590	SH3PXD2B	NM_001017995	6989-7003
hsa-miR-874-3p	285590	SH3PXD2B	NM_001017995	3633-3649
hsa-miR-142-5p	23254	KAZN	NM_001017999	3051-3075
hsa-miR-31-5p	23254	KAZN	NM_001017999	2944-2966
hsa-miR-34c-5p	23254	KAZN	NM_001017999	2022-2044
hsa-miR-892a	23254	KAZN	NM_001017999	2644-2695
hsa-miR-378d	6209	RPS15	NM_001018	524-536
hsa-miR-378e	6209	RPS15	NM_001018	524-536
hsa-miR-892a	7168	TPM1	NM_001018004	1259-1295
hsa-miR-31-5p	7168	TPM1	NM_001018008	1017-1031
hsa-miR-378e	7168	TPM1	NM_001018008	1192-1212
hsa-miR-143-3p	9467	SH3BP5	NM_001018009	1800-1822
hsa-miR-199b-5p	9467	SH3BP5	NM_001018009	2929-2949
hsa-miR-34c-5p	9467	SH3BP5	NM_001018009	2949-2975
hsa-miR-143-3p	7704	ZBTB16	NM_001018011	7273-7306
hsa-miR-375	7704	ZBTB16	NM_001018011	2203-2225
hsa-miR-378e	7704	ZBTB16	NM_001018011	3344-3372
hsa-miR-874-3p	7704	ZBTB16	NM_001018011	4004-4027
hsa-miR-892a	7704	ZBTB16	NM_001018011	6442-6462
hsa-miR-378e	100272147	CMC4	NM_001018024	848-868
hsa-miR-143-5p	7253	TSHR	NM_001018036	1053-1073
hsa-miR-31-5p	23230	VPS13A	NM_001018038	9541-9560
hsa-miR-133a-3p	57713	SFMBT2	NM_001018039	5268-5315
hsa-miR-143-3p	57713	SFMBT2	NM_001018039	6434-6459
hsa-miR-143-5p	57713	SFMBT2	NM_001018039	6055-6106
hsa-miR-34c-5p	57713	SFMBT2	NM_001018039	4842-4893
hsa-miR-375	57713	SFMBT2	NM_001018039	4671-4692
hsa-miR-892a	57713	SFMBT2	NM_001018039	5369-5387|5549-5568
hsa-miR-217	80122	MAP3K19	NM_001018044	3698-3716
hsa-miR-135a-5p	171568	POLR3H	NM_001018050	1579-1596
hsa-miR-143-3p	171568	POLR3H	NM_001018052	2666-2706
hsa-miR-184	171568	POLR3H	NM_001018052	2860-2883
hsa-miR-199b-5p	171568	POLR3H	NM_001018052	1671-1687
hsa-miR-31-5p	5208	PFKFB2	NM_001018053	1957-2000
hsa-miR-378d	5208	PFKFB2	NM_001018053	2154-2172
hsa-miR-142-5p	7804	LRP8	NM_001018054	4489-4513
hsa-miR-143-3p	7804	LRP8	NM_001018054	7470-7505
hsa-miR-378e	79184	BRCC3	NM_001018055	1080-1096
hsa-miR-143-3p	7436	VLDLR	NM_001018056	3638-3659
hsa-miR-378e	22797	TFEC	NM_001018058	1419-1439
hsa-miR-31-5p	150209	AIFM3	NM_001018060	2123-2144
hsa-miR-143-5p	4915	NTRK2	NM_001018064	8045-8071
hsa-miR-378d	4915	NTRK2	NM_001018064	7691-7708
hsa-miR-378e	4915	NTRK2	NM_001018064	4352-4372|7691-7708
hsa-miR-133a-3p	4915	NTRK2	NM_001018065	7778-7797
hsa-miR-142-3p	4915	NTRK2	NM_001018065	4246-4268
hsa-miR-216b-5p	4915	NTRK2	NM_001018065	3383-3404
hsa-miR-892a	4915	NTRK2	NM_001018065	7466-7482
hsa-miR-143-5p	26135	SERBP1	NM_001018067	4233-4253
hsa-miR-199b-5p	26135	SERBP1	NM_001018067	5040-5074
hsa-miR-217	26135	SERBP1	NM_001018067	6537-6558
hsa-miR-31-5p	26135	SERBP1	NM_001018067	4842-4876
hsa-miR-217	143162	FRMPD2	NM_001018071	4566-4585
hsa-miR-31-5p	143162	FRMPD2	NM_001018071	4693-4713
hsa-miR-378e	5106	PCK2	NM_001018073	2007-2025
hsa-miR-216b-5p	2908	NR3C1	NM_001018076	2500-2538
hsa-miR-375	2908	NR3C1	NM_001018076	2808-2828
hsa-miR-874-3p	2356	FPGS	NM_001018078	1933-1977
hsa-miR-133a-3p	10169	SERF2	NM_001018108	2016-2033
hsa-miR-184	10169	SERF2	NM_001018108	2115-2149
hsa-miR-34c-5p	10169	SERF2	NM_001018108	2434-2471
hsa-miR-892a	10169	SERF2	NM_001018108	2654-2672
hsa-miR-133a-3p	5420	PODXL	NM_001018111	2159-2183
hsa-miR-216b-5p	5420	PODXL	NM_001018111	5779-5794
hsa-miR-31-5p	5420	PODXL	NM_001018111	4349-4395
hsa-miR-34c-5p	5420	PODXL	NM_001018111	3128-3144
hsa-miR-892a	5420	PODXL	NM_001018111	5731-5761
hsa-miR-133a-3p	2175	FANCA	NM_001018112	1381-1403|1457-1476
hsa-miR-143-5p	2177	FANCD2	NM_001018115	4644-4667
hsa-miR-34c-5p	2177	FANCD2	NM_001018115	4988-5032
hsa-miR-142-3p	9698	PUM1	NM_001020658	4355-4379
hsa-miR-216b-5p	91663	MYADM	NM_001020818	2336-2352
hsa-miR-133a-3p	91663	MYADM	NM_001020819	1951-1970
hsa-miR-31-5p	7741	ZSCAN26	NM_001023560	2454-2498
hsa-miR-217	388567	ZNF749	NM_001023561	3444-3465
hsa-miR-874-3p	388567	ZNF749	NM_001023561	4051-4079
hsa-miR-31-5p	390980	ZNF805	NM_001023563	3611-3636
hsa-miR-378d	390980	ZNF805	NM_001023563	7907-7924|4692-4710
hsa-miR-135a-5p	440270	GOLGA8B	NM_001023567	2747-2766
hsa-miR-143-3p	440270	GOLGA8B	NM_001023567	2337-2357|2594-2615
hsa-miR-143-5p	440270	GOLGA8B	NM_001023567	2622-2644
hsa-miR-34c-5p	440270	GOLGA8B	NM_001023567	2858-2879
hsa-miR-143-5p	10057	ABCC5	NM_001023587	873-913
hsa-miR-874-3p	10057	ABCC5	NM_001023587	1357-1379
hsa-miR-34c-5p	3176	HNMT	NM_001024074	633-664
hsa-miR-375	6284	S100A13	NM_001024213	495-513
hsa-miR-891a-5p	54751	FBLIM1	NM_001024216	1530-1548
hsa-miR-143-5p	375	ARF1	NM_001024226	909-930|1052-1076
hsa-miR-216b-5p	375	ARF1	NM_001024226	915-928
hsa-miR-217	79870	BAALC	NM_001024372	2364-2406
hsa-miR-34c-5p	79870	BAALC	NM_001024372	616-633
hsa-miR-891a-5p	79870	BAALC	NM_001024372	1232-1256
hsa-miR-133a-3p	83877	TM2D2	NM_001024381	2867-2906
hsa-miR-34c-5p	83877	TM2D2	NM_001024381	2761-2798|3269-3289
hsa-miR-874-3p	83877	TM2D2	NM_001024381	1647-1667
hsa-miR-143-3p	89795	NAV3	NM_001024383	8104-8151
[truncated: 23,569 more rows]
