# Supplementary material for: The Diagnostic and Predictive Significance of Immune-Related Genes and Immune Characteristics in the Occurrence and Progression of IgA Nephropathy
Source: J Immunol Res. 2022 Apr 28;2022:9284204. doi: 10.1155/2022/9284204 (PMC9071862; doi:10.1155/2022/9284204)
Supplement: Supplementary Materials — Supplementary Table 1: the immune-related genes downloaded from the import database (https://www.immport.org/shared/). Supplementary Table 2: all data of GO enrichment analysis. Supplementary Table 3: all data of KEGG enrichment analysis. Supplementary Table 4: the target predictions of these 20 DE-miRNAs in the miRDB database. Supplementary Table 5: the target predictions of these 20 DE-miRNAs in the miRWalk database. Supplementary Table 6: the target predictions of these 20 DE-miRNAs in the miRanda database. Supplementary Table 7: the lncRNAs which target the DE-miRNA related to PPIA, ADRB2, and TFRC in the starBase v 3.0 database. [file 9284204.f1.zip › Supplementary Table6.txt]

mature_mirna_acc	mature_mirna_id	target_symbol	NR4A1	target_entrez	target_ensembl	miranda
MIMAT0000433	hsa-miR-142-5p	SH2D1A	FOS	4068	ENSG00000183918	20
MIMAT0000427	hsa-miR-133a-3p	MYB	CXCL2	4602	ENSG00000118513	18
MIMAT0000454	hsa-miR-184	PPP1R11	IL6	6992	ENSG00000204619	14
MIMAT0000454	hsa-miR-184	PPP1R11	NR4A3	6992	ENSG00000206501	14
MIMAT0000454	hsa-miR-184	PPP1R11	CCL3	6992	ENSG00000227720	14
MIMAT0000454	hsa-miR-184	PPP1R11	CCL3L3	6992	ENSG00000233314	14
MIMAT0000454	hsa-miR-184	PPP1R11	HBEGF	6992	ENSG00000234058	14
MIMAT0000454	hsa-miR-184	PPP1R11	LIF	6992	ENSG00000236560	14
MIMAT0000454	hsa-miR-184	PPP1R11	IL1B	6992	ENSG00000237403	14
MIMAT0000454	hsa-miR-184	PPP1R11	CCN1	6992	ENSG00000237829	14
MIMAT0004907	hsa-miR-892a	PPP1R11	PPIA	6992	ENSG00000204619	14
MIMAT0004907	hsa-miR-892a	PPP1R11	NR4A2	6992	ENSG00000206501	14
MIMAT0004907	hsa-miR-892a	PPP1R11	MAP3K14	6992	ENSG00000227720	14
MIMAT0004907	hsa-miR-892a	PPP1R11	JUN	6992	ENSG00000233314	14
MIMAT0004907	hsa-miR-892a	PPP1R11	CTSG	6992	ENSG00000234058	14
MIMAT0004907	hsa-miR-892a	PPP1R11	HLA-DMA	6992	ENSG00000236560	14
MIMAT0004907	hsa-miR-892a	PPP1R11	ADRB2	6992	ENSG00000237403	14
MIMAT0004907	hsa-miR-892a	PPP1R11	TFRC	6992	ENSG00000237829	14
MIMAT0000089	hsa-miR-31-5p	SH2D1A	ITGAL	4068	ENSG00000183918	12
MIMAT0000686	hsa-miR-34c-5p	PPP1R11	CD1C	6992	ENSG00000204619	12
MIMAT0000686	hsa-miR-34c-5p	PPP1R11	REG1A	6992	ENSG00000206501	12
MIMAT0000686	hsa-miR-34c-5p	PPP1R11	GZMB	6992	ENSG00000227720	12
MIMAT0000686	hsa-miR-34c-5p	PPP1R11	IL34	6992	ENSG00000233314	12
MIMAT0000686	hsa-miR-34c-5p	PPP1R11	SERPINA3	6992	ENSG00000234058	12
MIMAT0000686	hsa-miR-34c-5p	PPP1R11	HLA-C	6992	ENSG00000236560	12
MIMAT0000686	hsa-miR-34c-5p	PPP1R11	CD48	6992	ENSG00000237403	12
MIMAT0000686	hsa-miR-34c-5p	PPP1R11	NOD1	6992	ENSG00000237829	12
MIMAT0000434	hsa-miR-142-3p	TSEN34	TUBB3	79042	ENSG00000170892	10
MIMAT0004911	hsa-miR-874-3p	MOG	SLPI	4340	ENSG00000137345	10
MIMAT0004911	hsa-miR-874-3p	MOG	PLAU	4340	ENSG00000204655	10
MIMAT0004911	hsa-miR-874-3p	MOG	HLA-DRB1	4340	ENSG00000230885	10
MIMAT0004911	hsa-miR-874-3p	MOG	HLA-DRB5	4340	ENSG00000232641	10
MIMAT0004911	hsa-miR-874-3p	MOG	CCL19	4340	ENSG00000234096	10
MIMAT0004911	hsa-miR-874-3p	MOG		4340	ENSG00000234623	10
MIMAT0004911	hsa-miR-874-3p	MOG		4340	ENSG00000236561	10
MIMAT0004911	hsa-miR-874-3p	MOG		4340	ENSG00000237834	10
MIMAT0004916	hsa-miR-888-5p	TSEN34		79042	ENSG00000170892	10
MIMAT0000089	hsa-miR-31-5p	CD55		1604	ENSG00000196352	8
MIMAT0000428	hsa-miR-135a-5p	TCF7L2		6934	ENSG00000148737	8
MIMAT0004916	hsa-miR-888-5p	FMR1		2332	ENSG00000102081	8
MIMAT0004916	hsa-miR-888-5p	SYNPR		132204	ENSG00000163630	8
MIMAT0000263	hsa-miR-199b-5p	NTNG1		22854	ENSG00000162631	7
MIMAT0000433	hsa-miR-142-5p	MEIS1		4211	ENSG00000143995	7
MIMAT0000435	hsa-miR-143-3p	CMTM1		113540	ENSG00000089505	7
MIMAT0000686	hsa-miR-34c-5p	RPS18		6222	ENSG00000096150	7
MIMAT0000686	hsa-miR-34c-5p	RPS18		6222	ENSG00000223367	7
MIMAT0000686	hsa-miR-34c-5p	RPS18		6222	ENSG00000226225	7
MIMAT0000686	hsa-miR-34c-5p	RPS18		6222	ENSG00000227794	7
MIMAT0000686	hsa-miR-34c-5p	RPS18		6222	ENSG00000231500	7
MIMAT0000686	hsa-miR-34c-5p	RPS18		6222	ENSG00000235650	7
MIMAT0000428	hsa-miR-135a-5p	ADAM5		255926	ENSG00000196115	6
MIMAT0000428	hsa-miR-135a-5p	NTNG1		22854	ENSG00000162631	6
MIMAT0000433	hsa-miR-142-5p	CCNT2		905	ENSG00000082258	6
MIMAT0000433	hsa-miR-142-5p	CD55		1604	ENSG00000196352	6
MIMAT0000433	hsa-miR-142-5p	LINC00894		100272228	ENSG00000235703	6
MIMAT0000433	hsa-miR-142-5p	PTEN		5728	ENSG00000171862	6
MIMAT0000433	hsa-miR-142-5p	TUSC3		7991	ENSG00000104723	6
MIMAT0000686	hsa-miR-34c-5p	CALCA		796	ENSG00000110680	6
MIMAT0004907	hsa-miR-892a	C17orf76-AS1		125144	ENSG00000175061	6
MIMAT0004907	hsa-miR-892a	HTR2C		3358	ENSG00000147246	6
MIMAT0004911	hsa-miR-874-3p	FMR1		2332	ENSG00000102081	6
MIMAT0004916	hsa-miR-888-5p	APH1A		51107	ENSG00000117362	6
MIMAT0000089	hsa-miR-31-5p	ST3GAL3		6487	ENSG00000126091	5
MIMAT0000434	hsa-miR-142-3p	EI24		9538	ENSG00000149547	5
MIMAT0000434	hsa-miR-142-3p	KNSTRN		90417	ENSG00000128944	5
MIMAT0000686	hsa-miR-34c-5p	ADAM9		8754	ENSG00000168615	5
MIMAT0004916	hsa-miR-888-5p	TCTN1		79600	ENSG00000204852	5
MIMAT0004959	hsa-miR-216b-5p			3135	ENSG00000264751	5
MIMAT0004959	hsa-miR-216b-5p	HLA-G		3135	ENSG00000204632	5
MIMAT0004959	hsa-miR-216b-5p	HLA-G		3135	ENSG00000206506	5
MIMAT0004959	hsa-miR-216b-5p	HLA-G		3135	ENSG00000230413	5
MIMAT0004959	hsa-miR-216b-5p	HLA-G		3135	ENSG00000233095	5
MIMAT0004959	hsa-miR-216b-5p	HLA-G		3135	ENSG00000235346	5
MIMAT0004959	hsa-miR-216b-5p	HLA-G		3135	ENSG00000235680	5
MIMAT0004959	hsa-miR-216b-5p	HLA-G		3135	ENSG00000237216	5
MIMAT0004959	hsa-miR-216b-5p	TCF7L2		6934	ENSG00000148737	5
MIMAT0000089	hsa-miR-31-5p	MEST		4232	ENSG00000106484	4
MIMAT0000089	hsa-miR-31-5p	PRRC2A		7916	ENSG00000204469	4
MIMAT0000089	hsa-miR-31-5p	PRRC2A		7916	ENSG00000206427	4
MIMAT0000089	hsa-miR-31-5p	PRRC2A		7916	ENSG00000225164	4
MIMAT0000089	hsa-miR-31-5p	PRRC2A		7916	ENSG00000225748	4
MIMAT0000089	hsa-miR-31-5p	PRRC2A		7916	ENSG00000226618	4
MIMAT0000089	hsa-miR-31-5p	PRRC2A		7916	ENSG00000231370	4
MIMAT0000089	hsa-miR-31-5p	PRRC2A		7916	ENSG00000231825	4
MIMAT0000089	hsa-miR-31-5p	SYNC		81493	ENSG00000162520	4
MIMAT0000089	hsa-miR-31-5p	VSIG4		11326	ENSG00000155659	4
MIMAT0000263	hsa-miR-199b-5p	CHD1L		9557	ENSG00000131778	4
MIMAT0000263	hsa-miR-199b-5p	CHN2		1124	ENSG00000106069	4
MIMAT0000263	hsa-miR-199b-5p	ENPP3		5169	ENSG00000154269	4
MIMAT0000263	hsa-miR-199b-5p	IL23R		149233	ENSG00000162594	4
MIMAT0000263	hsa-miR-199b-5p	PAX3		5077	ENSG00000135903	4
MIMAT0000263	hsa-miR-199b-5p	PQBP1		10084	ENSG00000102103	4
MIMAT0000263	hsa-miR-199b-5p	ZNF410		57862	ENSG00000119725	4
MIMAT0000427	hsa-miR-133a-3p	GCH1		2643	ENSG00000131979	4
MIMAT0000427	hsa-miR-133a-3p	MEST		4232	ENSG00000106484	4
MIMAT0000427	hsa-miR-133a-3p	PACRGL		133015	ENSG00000163138	4
MIMAT0000428	hsa-miR-135a-5p	FAM72D		728833	ENSG00000215784	4
MIMAT0000428	hsa-miR-135a-5p	GRIA4		2893	ENSG00000152578	4
MIMAT0000428	hsa-miR-135a-5p	GULP1		51454	ENSG00000144366	4
MIMAT0000428	hsa-miR-135a-5p	HTR2C		3358	ENSG00000147246	4
MIMAT0000428	hsa-miR-135a-5p	IRF8		3394	ENSG00000140968	4
MIMAT0000428	hsa-miR-135a-5p	PRPF3		9129	ENSG00000117360	4
MIMAT0000428	hsa-miR-135a-5p	SLC35A1		10559	ENSG00000164414	4
MIMAT0000428	hsa-miR-135a-5p	ZNF518A		9849	ENSG00000177853	4
MIMAT0000433	hsa-miR-142-5p	CALD1		800	ENSG00000122786	4
MIMAT0000433	hsa-miR-142-5p	CAMTA1		23261	ENSG00000171735	4
MIMAT0000433	hsa-miR-142-5p	CAPN10		11132	ENSG00000142330	4
MIMAT0000433	hsa-miR-142-5p	CNEP1R1		255919	ENSG00000205423	4
MIMAT0000433	hsa-miR-142-5p	DNAJC7		7266	ENSG00000168259	4
MIMAT0000433	hsa-miR-142-5p	E2F7		144455	ENSG00000165891	4
MIMAT0000433	hsa-miR-142-5p	EMC4		51234	ENSG00000128463	4
MIMAT0000433	hsa-miR-142-5p	FAM199X		139231	ENSG00000123575	4
MIMAT0000433	hsa-miR-142-5p	FMR1		2332	ENSG00000102081	4
MIMAT0000433	hsa-miR-142-5p	FRG2		448831	ENSG00000205097	4
MIMAT0000433	hsa-miR-142-5p	HLA-F		3134	ENSG00000137403	4
MIMAT0000433	hsa-miR-142-5p	HLA-F		3134	ENSG00000204642	4
MIMAT0000433	hsa-miR-142-5p	HLA-F		3134	ENSG00000206509	4
MIMAT0000433	hsa-miR-142-5p	HLA-F		3134	ENSG00000229698	4
MIMAT0000433	hsa-miR-142-5p	HLA-F		3134	ENSG00000234487	4
MIMAT0000433	hsa-miR-142-5p	HLA-F		3134	ENSG00000235220	4
MIMAT0000433	hsa-miR-142-5p	HLA-F		3134	ENSG00000237508	4
MIMAT0000433	hsa-miR-142-5p	IRF8		3394	ENSG00000140968	4
MIMAT0000433	hsa-miR-142-5p	MICB		4277	ENSG00000204516	4
MIMAT0000433	hsa-miR-142-5p	MICB		4277	ENSG00000206449	4
MIMAT0000433	hsa-miR-142-5p	MICB		4277	ENSG00000224378	4
MIMAT0000433	hsa-miR-142-5p	MICB		4277	ENSG00000227772	4
MIMAT0000433	hsa-miR-142-5p	MICB		4277	ENSG00000231179	4
MIMAT0000433	hsa-miR-142-5p	MICB		4277	ENSG00000231372	4
MIMAT0000433	hsa-miR-142-5p	MICB		4277	ENSG00000234218	4
MIMAT0000433	hsa-miR-142-5p	MICB		4277	ENSG00000238289	4
MIMAT0000433	hsa-miR-142-5p	MRC1		4360	ENSG00000260314	4
MIMAT0000433	hsa-miR-142-5p	MRPS36		92259	ENSG00000134056	4
MIMAT0000433	hsa-miR-142-5p	PAIP1		10605	ENSG00000172239	4
MIMAT0000433	hsa-miR-142-5p	SERF1B		8293	ENSG00000205572	4
MIMAT0000433	hsa-miR-142-5p	SGPP1		81537	ENSG00000126821	4
MIMAT0000433	hsa-miR-142-5p	SLC35A1		10559	ENSG00000164414	4
MIMAT0000433	hsa-miR-142-5p	SYNGAP1		8831	ENSG00000197283	4
MIMAT0000433	hsa-miR-142-5p	SYNGAP1		8831	ENSG00000227460	4
MIMAT0000433	hsa-miR-142-5p	TMEM255A		55026	ENSG00000125355	4
MIMAT0000433	hsa-miR-142-5p	UHMK1		127933	ENSG00000152332	4
MIMAT0000433	hsa-miR-142-5p	ZCCHC18		644353	ENSG00000166707	4
MIMAT0000434	hsa-miR-142-3p	ARNTL		406	ENSG00000133794	4
MIMAT0000434	hsa-miR-142-3p	C6orf10		10665	ENSG00000204296	4
MIMAT0000434	hsa-miR-142-3p	C6orf10		10665	ENSG00000206245	4
MIMAT0000434	hsa-miR-142-3p	C6orf10		10665	ENSG00000206310	4
MIMAT0000434	hsa-miR-142-3p	C6orf10		10665	ENSG00000226892	4
MIMAT0000434	hsa-miR-142-3p	C6orf10		10665	ENSG00000232106	4
MIMAT0000434	hsa-miR-142-3p	C6orf10		10665	ENSG00000234280	4
MIMAT0000434	hsa-miR-142-3p	C6orf10		10665	ENSG00000236672	4
MIMAT0000434	hsa-miR-142-3p	C6orf10		10665	ENSG00000237881	4
MIMAT0000434	hsa-miR-142-3p	MEI1		150365	ENSG00000167077	4
MIMAT0000434	hsa-miR-142-3p	PMS1		5378	ENSG00000064933	4
MIMAT0000435	hsa-miR-143-3p	ASAP3		55616	ENSG00000088280	4
MIMAT0000435	hsa-miR-143-3p	CACNA1A		773	ENSG00000141837	4
MIMAT0000435	hsa-miR-143-3p	FMR1		2332	ENSG00000102081	4
MIMAT0000435	hsa-miR-143-3p	SPRY3		10251	ENSG00000168939	4
MIMAT0000435	hsa-miR-143-3p	ZMPSTE24		10269	ENSG00000084073	4
MIMAT0000686	hsa-miR-34c-5p	ADD2		119	ENSG00000075340	4
MIMAT0000686	hsa-miR-34c-5p	FAM71F2		346653	ENSG00000205085	4
MIMAT0000686	hsa-miR-34c-5p	FKBP1B		2281	ENSG00000119782	4
MIMAT0000686	hsa-miR-34c-5p	HTR2C		3358	ENSG00000147246	4
MIMAT0000686	hsa-miR-34c-5p	MAP3K7CL		56911	ENSG00000156265	4
MIMAT0000686	hsa-miR-34c-5p	MDM4		4194	ENSG00000198625	4
MIMAT0000686	hsa-miR-34c-5p	RNF216P1		441191	ENSG00000196204	4
MIMAT0000686	hsa-miR-34c-5p	SURF4		6836	ENSG00000148248	4
MIMAT0004599	hsa-miR-143-5p	FMR1		2332	ENSG00000102081	4
MIMAT0004599	hsa-miR-143-5p	PRPF3		9129	ENSG00000117360	4
MIMAT0004907	hsa-miR-892a	KANK1		23189	ENSG00000107104	4
MIMAT0004907	hsa-miR-892a	PCDHA13		56136	ENSG00000239389	4
MIMAT0004907	hsa-miR-892a	PCDHA4		56144	ENSG00000204967	4
MIMAT0004907	hsa-miR-892a	PCDHA5		56143	ENSG00000204965	4
MIMAT0004907	hsa-miR-892a	SLC25A37		51312	ENSG00000147454	4
MIMAT0004911	hsa-miR-874-3p			339524	ENSG00000267272	4
MIMAT0004911	hsa-miR-874-3p	HTR2C		3358	ENSG00000147246	4
MIMAT0004911	hsa-miR-874-3p	PAX3		5077	ENSG00000135903	4
MIMAT0004916	hsa-miR-888-5p	CD200R1		131450	ENSG00000163606	4
MIMAT0004916	hsa-miR-888-5p	HSPB8		26353	ENSG00000152137	4
MIMAT0004916	hsa-miR-888-5p	HTR2C		3358	ENSG00000147246	4
MIMAT0004916	hsa-miR-888-5p	IFT46		56912	ENSG00000118096	4
MIMAT0004916	hsa-miR-888-5p	LGI1		9211	ENSG00000108231	4
MIMAT0004916	hsa-miR-888-5p	LPHN3		23284	ENSG00000150471	4
MIMAT0004959	hsa-miR-216b-5p	ARMCX4		100131755	ENSG00000196440	4
MIMAT0004959	hsa-miR-216b-5p	BRCA1		672	ENSG00000012048	4
MIMAT0004959	hsa-miR-216b-5p	ICOS		29851	ENSG00000163600	4
MIMAT0004959	hsa-miR-216b-5p	LINC00661		126536	ENSG00000205396	4
MIMAT0004959	hsa-miR-216b-5p	PSTPIP2		9050	ENSG00000152229	4
MIMAT0004959	hsa-miR-216b-5p	TRIM39		56658	ENSG00000204599	4
MIMAT0004959	hsa-miR-216b-5p	TRIM39		56658	ENSG00000206495	4
MIMAT0004959	hsa-miR-216b-5p	TRIM39		56658	ENSG00000224994	4
MIMAT0004959	hsa-miR-216b-5p	TRIM39		56658	ENSG00000226437	4
MIMAT0004959	hsa-miR-216b-5p	TRIM39		56658	ENSG00000229929	4
MIMAT0004959	hsa-miR-216b-5p	TRIM39		56658	ENSG00000230308	4
MIMAT0004959	hsa-miR-216b-5p	TRIM39		56658	ENSG00000232839	4
MIMAT0004959	hsa-miR-216b-5p	ZMYND11		10771	ENSG00000015171	4
MIMAT0004959	hsa-miR-216b-5p	ZNRD1-AS1		80862	ENSG00000204623	4
MIMAT0000089	hsa-miR-31-5p	ATP11C		286410	ENSG00000101974	3
MIMAT0000089	hsa-miR-31-5p	CAMK2D		817	ENSG00000145349	3
MIMAT0000089	hsa-miR-31-5p	CYBB		1536	ENSG00000165168	3
MIMAT0000089	hsa-miR-31-5p	HPGD		3248	ENSG00000164120	3
MIMAT0000089	hsa-miR-31-5p	MICAL2		9645	ENSG00000133816	3
MIMAT0000089	hsa-miR-31-5p	RHOBTB1		9886	ENSG00000072422	3
MIMAT0000089	hsa-miR-31-5p	SALL2		6297	ENSG00000165821	3
MIMAT0000089	hsa-miR-31-5p	UBE2A		7319	ENSG00000077721	3
MIMAT0000263	hsa-miR-199b-5p			285074	ENSG00000231259	3
MIMAT0000263	hsa-miR-199b-5p	CEACAM21		90273	ENSG00000007129	3
MIMAT0000263	hsa-miR-199b-5p	GCNT2		2651	ENSG00000111846	3
MIMAT0000263	hsa-miR-199b-5p	HPRT1		3251	ENSG00000165704	3
MIMAT0000263	hsa-miR-199b-5p	MAGT1		84061	ENSG00000102158	3
MIMAT0000263	hsa-miR-199b-5p	7-Mar		64844	ENSG00000136536	3
MIMAT0000263	hsa-miR-199b-5p	PTPMT1		114971	ENSG00000110536	3
MIMAT0000263	hsa-miR-199b-5p	RANGRF		29098	ENSG00000108961	3
MIMAT0000263	hsa-miR-199b-5p	STEAP2		261729	ENSG00000157214	3
MIMAT0000263	hsa-miR-199b-5p	TGFB2		7042	ENSG00000092969	3
MIMAT0000427	hsa-miR-133a-3p	ARPP21		10777	ENSG00000172995	3
MIMAT0000427	hsa-miR-133a-3p	C6orf25		80739	ENSG00000204420	3
MIMAT0000427	hsa-miR-133a-3p	C6orf25		80739	ENSG00000206396	3
MIMAT0000427	hsa-miR-133a-3p	C6orf25		80739	ENSG00000224393	3
MIMAT0000427	hsa-miR-133a-3p	C6orf25		80739	ENSG00000228090	3
MIMAT0000427	hsa-miR-133a-3p	C6orf25		80739	ENSG00000230060	3
MIMAT0000427	hsa-miR-133a-3p	C6orf25		80739	ENSG00000231003	3
MIMAT0000427	hsa-miR-133a-3p	C6orf25		80739	ENSG00000237459	3
MIMAT0000427	hsa-miR-133a-3p	CCT6P1		643253		3
MIMAT0000428	hsa-miR-135a-5p			96610	ENSG00000236850	3
MIMAT0000428	hsa-miR-135a-5p	BLNK		29760	ENSG00000095585	3
MIMAT0000428	hsa-miR-135a-5p	CEP170		9859	ENSG00000143702	3
MIMAT0000428	hsa-miR-135a-5p	DGKH		160851	ENSG00000102780	3
MIMAT0000428	hsa-miR-135a-5p	GLYCTK		132158	ENSG00000168237	3
MIMAT0000428	hsa-miR-135a-5p	LDB2		9079	ENSG00000169744	3
MIMAT0000433	hsa-miR-142-5p	ADAMTSL3		57188	ENSG00000156218	3
MIMAT0000433	hsa-miR-142-5p	AQP3		360	ENSG00000165272	3
MIMAT0000433	hsa-miR-142-5p	ATP1B1		481	ENSG00000143153	3
MIMAT0000433	hsa-miR-142-5p	CAPRIN2		65981	ENSG00000110888	3
MIMAT0000433	hsa-miR-142-5p	CCDC132		55610	ENSG00000004766	3
MIMAT0000433	hsa-miR-142-5p	CEP170		9859	ENSG00000143702	3
MIMAT0000433	hsa-miR-142-5p	CSF2RA		1438	ENSG00000198223	3
MIMAT0000433	hsa-miR-142-5p	DIAPH2		1730	ENSG00000147202	3
MIMAT0000433	hsa-miR-142-5p	EHMT2		10919	ENSG00000204371	3
MIMAT0000433	hsa-miR-142-5p	EHMT2		10919	ENSG00000206376	3
MIMAT0000433	hsa-miR-142-5p	EHMT2		10919	ENSG00000224143	3
MIMAT0000433	hsa-miR-142-5p	EHMT2		10919	ENSG00000227333	3
MIMAT0000433	hsa-miR-142-5p	EHMT2		10919	ENSG00000232045	3
MIMAT0000433	hsa-miR-142-5p	EHMT2		10919	ENSG00000236759	3
MIMAT0000433	hsa-miR-142-5p	EHMT2		10919	ENSG00000238134	3
MIMAT0000433	hsa-miR-142-5p	HPGD		3248	ENSG00000164120	3
MIMAT0000433	hsa-miR-142-5p	INSIG1		3638	ENSG00000186480	3
MIMAT0000433	hsa-miR-142-5p	INTS8		55656	ENSG00000164941	3
MIMAT0000433	hsa-miR-142-5p	LDB2		9079	ENSG00000169744	3
MIMAT0000433	hsa-miR-142-5p	MBD1		4152	ENSG00000141644	3
MIMAT0000433	hsa-miR-142-5p	NUDT13		25961	ENSG00000166321	3
MIMAT0000433	hsa-miR-142-5p	RHOBTB1		9886	ENSG00000072422	3
MIMAT0000433	hsa-miR-142-5p	RHOT1		55288	ENSG00000126858	3
MIMAT0000433	hsa-miR-142-5p	SACS		26278	ENSG00000151835	3
MIMAT0000433	hsa-miR-142-5p	TPTEP1		387590	ENSG00000100181	3
MIMAT0000433	hsa-miR-142-5p	TVP23B		51030	ENSG00000171928	3
MIMAT0000433	hsa-miR-142-5p	UBE2A		7319	ENSG00000077721	3
MIMAT0000433	hsa-miR-142-5p	ZFPM2		23414	ENSG00000169946	3
MIMAT0000434	hsa-miR-142-3p			284942	ENSG00000184319	3
MIMAT0000434	hsa-miR-142-3p			284942	ENSG00000267966	3
MIMAT0000434	hsa-miR-142-3p	ATP11C		286410	ENSG00000101974	3
MIMAT0000434	hsa-miR-142-3p	HPGD		3248	ENSG00000164120	3
MIMAT0000434	hsa-miR-142-3p	LINC00238		440184	ENSG00000196553	3
MIMAT0000434	hsa-miR-142-3p	NTNG1		22854	ENSG00000162631	3
MIMAT0000434	hsa-miR-142-3p	RGL2		5863	ENSG00000206282	3
MIMAT0000434	hsa-miR-142-3p	RGL2		5863	ENSG00000224841	3
MIMAT0000434	hsa-miR-142-3p	RGL2		5863	ENSG00000228736	3
MIMAT0000434	hsa-miR-142-3p	RGL2		5863	ENSG00000237441	3
MIMAT0000434	hsa-miR-142-3p	RGL2		5863	ENSG00000237825	3
MIMAT0000434	hsa-miR-142-3p	SLC35A1		10559	ENSG00000164414	3
MIMAT0000434	hsa-miR-142-3p	SLC38A6		145389	ENSG00000139974	3
MIMAT0000434	hsa-miR-142-3p	SOGA2		23255	ENSG00000168502	3
MIMAT0000434	hsa-miR-142-3p	TMEM183A		92703	ENSG00000163444	3
MIMAT0000435	hsa-miR-143-3p	ATP11C		286410	ENSG00000101974	3
MIMAT0000435	hsa-miR-143-3p	C14orf166B		145497	ENSG00000100565	3
MIMAT0000435	hsa-miR-143-3p	COPS4		51138	ENSG00000138663	3
MIMAT0000435	hsa-miR-143-3p	CYBB		1536	ENSG00000165168	3
MIMAT0000435	hsa-miR-143-3p	DYNLRB1		83658	ENSG00000125971	3
MIMAT0000435	hsa-miR-143-3p	FAM92A1		137392	ENSG00000188343	3
MIMAT0000435	hsa-miR-143-3p	GABARAPL1		23710	ENSG00000139112	3
MIMAT0000435	hsa-miR-143-3p	HTR7		3363	ENSG00000148680	3
MIMAT0000435	hsa-miR-143-3p	ITGA6		3655	ENSG00000091409	3
MIMAT0000435	hsa-miR-143-3p	KCNK2		3776	ENSG00000082482	3
MIMAT0000435	hsa-miR-143-3p	RAB28		9364	ENSG00000157869	3
MIMAT0000435	hsa-miR-143-3p	TMEM202		338949	ENSG00000187806	3
MIMAT0000435	hsa-miR-143-3p	UPRT		139596	ENSG00000094841	3
MIMAT0000435	hsa-miR-143-3p	VAPB		9217	ENSG00000124164	3
MIMAT0000454	hsa-miR-184	SF1		7536	ENSG00000168066	3
MIMAT0000686	hsa-miR-34c-5p	NCOA1		8648	ENSG00000084676	3
MIMAT0000686	hsa-miR-34c-5p	NEU1		4758	ENSG00000184494	3
MIMAT0000686	hsa-miR-34c-5p	NEU1		4758	ENSG00000204386	3
MIMAT0000686	hsa-miR-34c-5p	NEU1		4758	ENSG00000223957	3
MIMAT0000686	hsa-miR-34c-5p	NEU1		4758	ENSG00000227129	3
MIMAT0000686	hsa-miR-34c-5p	NEU1		4758	ENSG00000227315	3
MIMAT0000686	hsa-miR-34c-5p	NEU1		4758	ENSG00000228691	3
MIMAT0000686	hsa-miR-34c-5p	NEU1		4758	ENSG00000234343	3
MIMAT0000686	hsa-miR-34c-5p	NEU1		4758	ENSG00000234846	3
MIMAT0000686	hsa-miR-34c-5p	TPD52L3		89882	ENSG00000170777	3
MIMAT0000686	hsa-miR-34c-5p	TUSC7		285194	ENSG00000243197	3
MIMAT0000686	hsa-miR-34c-5p	ZNF281		23528	ENSG00000162702	3
MIMAT0004599	hsa-miR-143-5p	ARPP21		10777	ENSG00000172995	3
MIMAT0004599	hsa-miR-143-5p	EPHA4		2043	ENSG00000116106	3
MIMAT0004599	hsa-miR-143-5p	LDB2		9079	ENSG00000169744	3
MIMAT0004907	hsa-miR-892a	BPY2		9083	ENSG00000183753	3
MIMAT0004907	hsa-miR-892a	BPY2B		9083	ENSG00000183795	3
MIMAT0004907	hsa-miR-892a	BPY2C		9083	ENSG00000185894	3
MIMAT0004907	hsa-miR-892a	FAM122C		159091	ENSG00000156500	3
MIMAT0004907	hsa-miR-892a	FAM53C		51307	ENSG00000120709	3
MIMAT0004907	hsa-miR-892a	FOXP2		93986	ENSG00000128573	3
MIMAT0004907	hsa-miR-892a	HECTD2		143279	ENSG00000165338	3
MIMAT0004907	hsa-miR-892a	HRAS		3265	ENSG00000174775	3
MIMAT0004907	hsa-miR-892a	LARP1B		55132	ENSG00000138709	3
MIMAT0004907	hsa-miR-892a	LUC7L		55692	ENSG00000007392	3
MIMAT0004907	hsa-miR-892a	MMP11		4320	ENSG00000099953	3
MIMAT0004907	hsa-miR-892a	NAA16		79612	ENSG00000172766	3
MIMAT0004907	hsa-miR-892a	PPM1D		8493	ENSG00000170836	3
MIMAT0004907	hsa-miR-892a	SOGA2		23255	ENSG00000168502	3
MIMAT0004911	hsa-miR-874-3p	GRIK2		2898	ENSG00000164418	3
MIMAT0004911	hsa-miR-874-3p	HLA-F		3134	ENSG00000137403	3
MIMAT0004911	hsa-miR-874-3p	HLA-F		3134	ENSG00000204642	3
MIMAT0004911	hsa-miR-874-3p	HLA-F		3134	ENSG00000206509	3
MIMAT0004911	hsa-miR-874-3p	HLA-F		3134	ENSG00000229698	3
MIMAT0004911	hsa-miR-874-3p	HLA-F		3134	ENSG00000234487	3
MIMAT0004911	hsa-miR-874-3p	HLA-F		3134	ENSG00000235220	3
MIMAT0004911	hsa-miR-874-3p	HLA-F		3134	ENSG00000237508	3
MIMAT0004911	hsa-miR-874-3p	RHOBTB1		9886	ENSG00000072422	3
MIMAT0004911	hsa-miR-874-3p	ZNF655		79027	ENSG00000197343	3
MIMAT0004916	hsa-miR-888-5p	BRD2		6046	ENSG00000204256	3
MIMAT0004916	hsa-miR-888-5p	BRD2		6046	ENSG00000215077	3
MIMAT0004916	hsa-miR-888-5p	BRD2		6046	ENSG00000230678	3
MIMAT0004916	hsa-miR-888-5p	BRD2		6046	ENSG00000234507	3
MIMAT0004916	hsa-miR-888-5p	BRD2		6046	ENSG00000234704	3
MIMAT0004916	hsa-miR-888-5p	BRD2		6046	ENSG00000235307	3
MIMAT0004916	hsa-miR-888-5p	BRD2		6046	ENSG00000236227	3
MIMAT0004916	hsa-miR-888-5p	CAPZA2		830	ENSG00000198898	3
MIMAT0004916	hsa-miR-888-5p	CTNNB1		1499	ENSG00000168036	3
MIMAT0004916	hsa-miR-888-5p	ELMOD3		84173	ENSG00000115459	3
MIMAT0004916	hsa-miR-888-5p	GNG2		54331	ENSG00000186469	3
MIMAT0004916	hsa-miR-888-5p	INSIG1		3638	ENSG00000186480	3
MIMAT0004916	hsa-miR-888-5p	LARP1B		55132	ENSG00000138709	3
MIMAT0004916	hsa-miR-888-5p	LCOR		84458	ENSG00000196233	3
MIMAT0004916	hsa-miR-888-5p	LEF1		51176	ENSG00000138795	3
MIMAT0004916	hsa-miR-888-5p	MDM1		56890	ENSG00000111554	3
MIMAT0004916	hsa-miR-888-5p	SEPT6		23157	ENSG00000125354	3
MIMAT0004916	hsa-miR-888-5p	SORCS1		114815	ENSG00000108018	3
MIMAT0004959	hsa-miR-216b-5p			284942	ENSG00000184319	3
MIMAT0004959	hsa-miR-216b-5p			284942	ENSG00000267966	3
MIMAT0004959	hsa-miR-216b-5p	ABHD17B		51104	ENSG00000107362	3
MIMAT0004959	hsa-miR-216b-5p	BCL2L11		10018	ENSG00000153094	3
MIMAT0004959	hsa-miR-216b-5p	IL9R		3581	ENSG00000124334	3
MIMAT0004959	hsa-miR-216b-5p	INTS8		55656	ENSG00000164941	3
MIMAT0004959	hsa-miR-216b-5p	PPP1R8		5511	ENSG00000117751	3
MIMAT0004959	hsa-miR-216b-5p	SH3BGRL		6451	ENSG00000131171	3
MIMAT0004959	hsa-miR-216b-5p	STXBP3		6814	ENSG00000116266	3
MIMAT0004959	hsa-miR-216b-5p	WDR20		91833	ENSG00000140153	3
MIMAT0000089	hsa-miR-31-5p			10772	ENSG00000215699	2
MIMAT0000089	hsa-miR-31-5p	AKAP7		9465	ENSG00000118507	2
MIMAT0000089	hsa-miR-31-5p	AKR1D1		6718	ENSG00000122787	2
MIMAT0000089	hsa-miR-31-5p	ATAT1		79969	ENSG00000137343	2
MIMAT0000089	hsa-miR-31-5p	ATAT1		79969	ENSG00000206488	2
MIMAT0000089	hsa-miR-31-5p	ATAT1		79969	ENSG00000223752	2
MIMAT0000089	hsa-miR-31-5p	ATAT1		79969	ENSG00000229061	2
MIMAT0000089	hsa-miR-31-5p	ATAT1		79969	ENSG00000231257	2
MIMAT0000089	hsa-miR-31-5p	ATAT1		79969	ENSG00000234549	2
MIMAT0000089	hsa-miR-31-5p	ATAT1		79969	ENSG00000235658	2
MIMAT0000089	hsa-miR-31-5p	ATL2		64225	ENSG00000119787	2
MIMAT0000089	hsa-miR-31-5p	C11orf57		55216	ENSG00000150776	2
MIMAT0000089	hsa-miR-31-5p	CD47		961	ENSG00000196776	2
MIMAT0000089	hsa-miR-31-5p	CDK1		983	ENSG00000170312	2
MIMAT0000089	hsa-miR-31-5p	CEBPA		1050	ENSG00000245848	2
MIMAT0000089	hsa-miR-31-5p	CHMP7		91782	ENSG00000147457	2
MIMAT0000089	hsa-miR-31-5p	CLCN3		1182	ENSG00000109572	2
MIMAT0000089	hsa-miR-31-5p	CLK4		57396	ENSG00000113240	2
MIMAT0000089	hsa-miR-31-5p	CMPK1		51727	ENSG00000162368	2
MIMAT0000089	hsa-miR-31-5p	DNASE1L3		1776	ENSG00000163687	2
MIMAT0000089	hsa-miR-31-5p	EDNRB		1910	ENSG00000136160	2
MIMAT0000089	hsa-miR-31-5p	FAM134B		54463	ENSG00000154153	2
MIMAT0000089	hsa-miR-31-5p	HDAC8		55869	ENSG00000147099	2
MIMAT0000089	hsa-miR-31-5p	HOMER1		9456	ENSG00000152413	2
MIMAT0000089	hsa-miR-31-5p	INSC		387755	ENSG00000188487	2
MIMAT0000089	hsa-miR-31-5p	JMJD8		339123	ENSG00000161999	2
MIMAT0000089	hsa-miR-31-5p	KANK1		23189	ENSG00000107104	2
MIMAT0000089	hsa-miR-31-5p	KDELR2		11014	ENSG00000136240	2
MIMAT0000089	hsa-miR-31-5p	KHDRBS3		10656	ENSG00000131773	2
MIMAT0000089	hsa-miR-31-5p	KIAA1967		57805	ENSG00000158941	2
MIMAT0000089	hsa-miR-31-5p	MAGEA8		4107	ENSG00000156009	2
MIMAT0000089	hsa-miR-31-5p	MUM1L1		139221	ENSG00000157502	2
MIMAT0000089	hsa-miR-31-5p	NXT2		55916	ENSG00000101888	2
MIMAT0000089	hsa-miR-31-5p	OPRM1		4988	ENSG00000112038	2
MIMAT0000089	hsa-miR-31-5p	PAX9		5083	ENSG00000198807	2
MIMAT0000089	hsa-miR-31-5p	PDSS2		57107	ENSG00000164494	2
MIMAT0000089	hsa-miR-31-5p	PREPL		9581	ENSG00000138078	2
MIMAT0000089	hsa-miR-31-5p	RBFOX1		54715	ENSG00000078328	2
MIMAT0000089	hsa-miR-31-5p	RND3		390	ENSG00000115963	2
MIMAT0000089	hsa-miR-31-5p	RNF135		84282	ENSG00000181481	2
MIMAT0000089	hsa-miR-31-5p	SAP30BP		29115	ENSG00000161526	2
MIMAT0000089	hsa-miR-31-5p	SEPHS1		22929	ENSG00000086475	2
MIMAT0000089	hsa-miR-31-5p	SEPHS2		22928	ENSG00000179918	2
MIMAT0000089	hsa-miR-31-5p	SLC35A2		7355	ENSG00000102100	2
MIMAT0000089	hsa-miR-31-5p	SMUG1		23583	ENSG00000123415	2
MIMAT0000089	hsa-miR-31-5p	SPRY3		10251	ENSG00000168939	2
MIMAT0000089	hsa-miR-31-5p	SRSF10		10772	ENSG00000188529	2
MIMAT0000089	hsa-miR-31-5p	SUFU		51684	ENSG00000107882	2
MIMAT0000089	hsa-miR-31-5p	TCF12		6938	ENSG00000140262	2
MIMAT0000089	hsa-miR-31-5p	TTTY4		474149	ENSG00000226906	2
MIMAT0000089	hsa-miR-31-5p	TTTY4B		474149	ENSG00000235412	2
MIMAT0000089	hsa-miR-31-5p	TTTY4C		474149	ENSG00000228296	2
MIMAT0000089	hsa-miR-31-5p	VEZT		55591	ENSG00000028203	2
MIMAT0000089	hsa-miR-31-5p	WSB2		55884	ENSG00000176871	2
MIMAT0000089	hsa-miR-31-5p	ZNF512		84450	ENSG00000243943	2
MIMAT0000263	hsa-miR-199b-5p			131544	ENSG00000233280	2
MIMAT0000263	hsa-miR-199b-5p			27065	ENSG00000168824	2
MIMAT0000263	hsa-miR-199b-5p	ABHD17C		58489	ENSG00000136379	2
MIMAT0000263	hsa-miR-199b-5p	AGK		55750	ENSG00000006530	2
MIMAT0000263	hsa-miR-199b-5p	AGK		55750	ENSG00000262327	2
MIMAT0000263	hsa-miR-199b-5p	ANO4		121601	ENSG00000151572	2
MIMAT0000263	hsa-miR-199b-5p	ANO4		121601	ENSG00000262139	2
MIMAT0000263	hsa-miR-199b-5p	AP1S2		8905	ENSG00000182287	2
MIMAT0000263	hsa-miR-199b-5p	ATM		472	ENSG00000149311	2
MIMAT0000263	hsa-miR-199b-5p	ATPIF1		93974	ENSG00000130770	2
MIMAT0000263	hsa-miR-199b-5p	BLOC1S6		26258	ENSG00000104164	2
MIMAT0000263	hsa-miR-199b-5p	CCDC43		124808	ENSG00000180329	2
MIMAT0000263	hsa-miR-199b-5p	CD69		969	ENSG00000110848	2
MIMAT0000263	hsa-miR-199b-5p	CDK7		1022	ENSG00000134058	2
MIMAT0000263	hsa-miR-199b-5p	CRIM1		51232	ENSG00000150938	2
MIMAT0000263	hsa-miR-199b-5p	CRYBG3		131544	ENSG00000080200	2
MIMAT0000263	hsa-miR-199b-5p	CYLC2		1539	ENSG00000155833	2
MIMAT0000263	hsa-miR-199b-5p	EPB41L3		23136	ENSG00000082397	2
MIMAT0000263	hsa-miR-199b-5p	ETS1		2113	ENSG00000134954	2
MIMAT0000263	hsa-miR-199b-5p	EXOSC8		11340	ENSG00000120699	2
MIMAT0000263	hsa-miR-199b-5p	FKBP6		8468	ENSG00000077800	2
MIMAT0000263	hsa-miR-199b-5p	GALE		2582	ENSG00000117308	2
MIMAT0000263	hsa-miR-199b-5p	IL2RA		3559	ENSG00000134460	2
MIMAT0000263	hsa-miR-199b-5p	ITGA10		8515	ENSG00000143127	2
MIMAT0000263	hsa-miR-199b-5p	KIF11		3832	ENSG00000138160	2
MIMAT0000263	hsa-miR-199b-5p	KL		9365	ENSG00000133116	2
MIMAT0000263	hsa-miR-199b-5p	KLHL32		114792	ENSG00000186231	2
MIMAT0000263	hsa-miR-199b-5p	LEMD3		23592	ENSG00000174106	2
MIMAT0000263	hsa-miR-199b-5p	LENG8		114823	ENSG00000167615	2
MIMAT0000263	hsa-miR-199b-5p	LYG2		254773	ENSG00000185674	2
MIMAT0000263	hsa-miR-199b-5p	MBNL1		4154	ENSG00000152601	2
MIMAT0000263	hsa-miR-199b-5p	MCTP1		79772	ENSG00000175471	2
MIMAT0000263	hsa-miR-199b-5p	MGAT4B		11282	ENSG00000161013	2
MIMAT0000263	hsa-miR-199b-5p	NF1		4763	ENSG00000196712	2
MIMAT0000263	hsa-miR-199b-5p	NF2		4771	ENSG00000186575	2
MIMAT0000263	hsa-miR-199b-5p	NPAS2		4862	ENSG00000170485	2
MIMAT0000263	hsa-miR-199b-5p	PAGE4		9506	ENSG00000101951	2
MIMAT0000263	hsa-miR-199b-5p	POLH		5429	ENSG00000170734	2
MIMAT0000263	hsa-miR-199b-5p	PTPLA		9200	ENSG00000165996	2
MIMAT0000263	hsa-miR-199b-5p	RBPMS		11030	ENSG00000157110	2
MIMAT0000263	hsa-miR-199b-5p	SAT1		6303	ENSG00000130066	2
MIMAT0000263	hsa-miR-199b-5p	SMAD4		4089	ENSG00000141646	2
MIMAT0000263	hsa-miR-199b-5p	SMARCE1		6605	ENSG00000073584	2
MIMAT0000263	hsa-miR-199b-5p	SULF1		23213	ENSG00000137573	2
MIMAT0000263	hsa-miR-199b-5p	TAF9B		51616	ENSG00000187325	2
MIMAT0000263	hsa-miR-199b-5p	TBCE		6905	ENSG00000116957	2
MIMAT0000263	hsa-miR-199b-5p	TFAP2A		7020	ENSG00000137203	2
MIMAT0000263	hsa-miR-199b-5p	TRAM1		23471	ENSG00000067167	2
MIMAT0000263	hsa-miR-199b-5p	TXNDC15		79770	ENSG00000113621	2
MIMAT0000263	hsa-miR-199b-5p	VPS26A		9559	ENSG00000122958	2
MIMAT0000263	hsa-miR-199b-5p	WNK3		65267	ENSG00000196632	2
MIMAT0000427	hsa-miR-133a-3p			400818	ENSG00000269713	2
MIMAT0000427	hsa-miR-133a-3p			400818	ENSG00000270231	2
MIMAT0000427	hsa-miR-133a-3p			400818	ENSG00000270629	2
MIMAT0000427	hsa-miR-133a-3p	AKAP9		10142	ENSG00000127914	2
MIMAT0000427	hsa-miR-133a-3p	ARFGEF1		10565	ENSG00000066777	2
MIMAT0000427	hsa-miR-133a-3p	ATP6AP2		10159	ENSG00000182220	2
MIMAT0000427	hsa-miR-133a-3p	BICD2		23299	ENSG00000185963	2
MIMAT0000427	hsa-miR-133a-3p	CARF		79800	ENSG00000138380	2
MIMAT0000427	hsa-miR-133a-3p	CMPK1		51727	ENSG00000162368	2
MIMAT0000427	hsa-miR-133a-3p	CSTL1		128817	ENSG00000125823	2
MIMAT0000427	hsa-miR-133a-3p	DCBLD1		285761	ENSG00000164465	2
MIMAT0000427	hsa-miR-133a-3p	EIF4A1		1973	ENSG00000161960	2
MIMAT0000427	hsa-miR-133a-3p	FAM35BP		414241	ENSG00000165874	2
MIMAT0000427	hsa-miR-133a-3p	FTL		2512	ENSG00000087086	2
MIMAT0000427	hsa-miR-133a-3p	GBA2		57704	ENSG00000070610	2
MIMAT0000427	hsa-miR-133a-3p	HELLS		3070	ENSG00000119969	2
MIMAT0000427	hsa-miR-133a-3p	IFT20		90410	ENSG00000109083	2
MIMAT0000427	hsa-miR-133a-3p	IL12RB2		3595	ENSG00000081985	2
MIMAT0000427	hsa-miR-133a-3p	IL1RN		3557	ENSG00000136689	2
MIMAT0000427	hsa-miR-133a-3p	LHFP		10186	ENSG00000183722	2
MIMAT0000427	hsa-miR-133a-3p	LINC00271		100131814	ENSG00000231028	2
MIMAT0000427	hsa-miR-133a-3p	MCCC2		64087	ENSG00000131844	2
MIMAT0000427	hsa-miR-133a-3p	MEI1		150365	ENSG00000167077	2
MIMAT0000427	hsa-miR-133a-3p	MEIS2		4212	ENSG00000134138	2
MIMAT0000427	hsa-miR-133a-3p	NAA60		79903	ENSG00000122390	2
MIMAT0000427	hsa-miR-133a-3p	PCGF2		7703	ENSG00000277258	2
MIMAT0000427	hsa-miR-133a-3p	PCNP		57092	ENSG00000081154	2
MIMAT0000427	hsa-miR-133a-3p	PFN2		5217	ENSG00000070087	2
MIMAT0000427	hsa-miR-133a-3p	PHACTR4		65979	ENSG00000204138	2
MIMAT0000427	hsa-miR-133a-3p	PIGA		5277	ENSG00000165195	2
MIMAT0000427	hsa-miR-133a-3p	PITPNB		23760	ENSG00000180957	2
MIMAT0000427	hsa-miR-133a-3p	PTPRO		5800	ENSG00000151490	2
MIMAT0000427	hsa-miR-133a-3p	RBPJ		3516	ENSG00000168214	2
MIMAT0000427	hsa-miR-133a-3p	RWDD3		25950	ENSG00000122481	2
MIMAT0000427	hsa-miR-133a-3p	SF3B4		10262	ENSG00000143368	2
MIMAT0000427	hsa-miR-133a-3p	SIMC1		375484	ENSG00000170085	2
MIMAT0000427	hsa-miR-133a-3p	SLC50A1		55974	ENSG00000169241	2
MIMAT0000427	hsa-miR-133a-3p	SNX15		29907	ENSG00000110025	2
MIMAT0000427	hsa-miR-133a-3p	SV2A		9900	ENSG00000159164	2
MIMAT0000427	hsa-miR-133a-3p	TFAP2D		83741	ENSG00000008197	2
MIMAT0000427	hsa-miR-133a-3p	TMEM260		54916	ENSG00000070269	2
MIMAT0000427	hsa-miR-133a-3p	ZNF720		124411	ENSG00000197302	2
MIMAT0000428	hsa-miR-135a-5p			154092	ENSG00000236700	2
MIMAT0000428	hsa-miR-135a-5p			81611	ENSG00000265346	2
MIMAT0000428	hsa-miR-135a-5p			9403	ENSG00000183291	2
MIMAT0000428	hsa-miR-135a-5p	ABT1		29777	ENSG00000146109	2
MIMAT0000428	hsa-miR-135a-5p	ANKRD32		84250	ENSG00000133302	2
MIMAT0000428	hsa-miR-135a-5p	ANO4		121601	ENSG00000151572	2
MIMAT0000428	hsa-miR-135a-5p	ANO4		121601	ENSG00000262139	2
MIMAT0000428	hsa-miR-135a-5p	ANP32E		81611	ENSG00000143401	2
MIMAT0000428	hsa-miR-135a-5p	API5		8539	ENSG00000166181	2
MIMAT0000428	hsa-miR-135a-5p	ARL6IP6		151188	ENSG00000177917	2
MIMAT0000428	hsa-miR-135a-5p	ARNTL		406	ENSG00000133794	2
MIMAT0000428	hsa-miR-135a-5p	ATP1B1		481	ENSG00000143153	2
MIMAT0000428	hsa-miR-135a-5p	B3GALTL		145173	ENSG00000187676	2
MIMAT0000428	hsa-miR-135a-5p	C2orf15		51263	ENSG00000241962	2
MIMAT0000428	hsa-miR-135a-5p	C5orf47		133491	ENSG00000185056	2
MIMAT0000428	hsa-miR-135a-5p	CALM1		801	ENSG00000198668	2
MIMAT0000428	hsa-miR-135a-5p	CALM2		801	ENSG00000143933	2
MIMAT0000428	hsa-miR-135a-5p	CALM3		801	ENSG00000160014	2
MIMAT0000428	hsa-miR-135a-5p	CCM2		83605	ENSG00000136280	2
MIMAT0000428	hsa-miR-135a-5p	CD47		961	ENSG00000196776	2
MIMAT0000428	hsa-miR-135a-5p	CMTM3		123920	ENSG00000140931	2
MIMAT0000428	hsa-miR-135a-5p	CNEP1R1		255919	ENSG00000205423	2
MIMAT0000428	hsa-miR-135a-5p	CSNK1A1		1452	ENSG00000113712	2
MIMAT0000428	hsa-miR-135a-5p	CYBRD1		79901	ENSG00000071967	2
MIMAT0000428	hsa-miR-135a-5p	DDX6		1656	ENSG00000110367	2
MIMAT0000428	hsa-miR-135a-5p	DHODH		1723	ENSG00000102967	2
MIMAT0000428	hsa-miR-135a-5p	DIP2A		23181	ENSG00000160305	2
MIMAT0000428	hsa-miR-135a-5p	DIRC2		84925	ENSG00000138463	2
MIMAT0000428	hsa-miR-135a-5p	EDNRA		1909	ENSG00000151617	2
MIMAT0000428	hsa-miR-135a-5p	ELOVL5		60481	ENSG00000012660	2
MIMAT0000428	hsa-miR-135a-5p	FAM71F1		84691	ENSG00000135248	2
MIMAT0000428	hsa-miR-135a-5p	FTSJ1		24140	ENSG00000068438	2
MIMAT0000428	hsa-miR-135a-5p	GCNT2		2651	ENSG00000111846	2
MIMAT0000428	hsa-miR-135a-5p	GGNBP2		79893	ENSG00000275099	2
MIMAT0000428	hsa-miR-135a-5p	GOLGA7		51125	ENSG00000147533	2
MIMAT0000428	hsa-miR-135a-5p	HIF1A		3091	ENSG00000100644	2
MIMAT0000428	hsa-miR-135a-5p	HMBOX1		79618	ENSG00000147421	2
MIMAT0000428	hsa-miR-135a-5p	HNRNPA1		3178	ENSG00000135486	2
MIMAT0000428	hsa-miR-135a-5p	HOXD10		3236	ENSG00000128710	2
MIMAT0000428	hsa-miR-135a-5p	IL7R		3575	ENSG00000168685	2
MIMAT0000428	hsa-miR-135a-5p	JAKMIP2		9832	ENSG00000176049	2
MIMAT0000428	hsa-miR-135a-5p	KCND1		3750	ENSG00000102057	2
MIMAT0000428	hsa-miR-135a-5p	KDM1B		221656	ENSG00000165097	2
MIMAT0000428	hsa-miR-135a-5p	KIAA1024		23251	ENSG00000169330	2
MIMAT0000428	hsa-miR-135a-5p	LCOR		84458	ENSG00000196233	2
MIMAT0000428	hsa-miR-135a-5p	MACF1		23499	ENSG00000127603	2
MIMAT0000428	hsa-miR-135a-5p	MAPK14		1432	ENSG00000112062	2
MIMAT0000428	hsa-miR-135a-5p	MBD5		55777	ENSG00000204406	2
MIMAT0000428	hsa-miR-135a-5p	MRPL30		51263	ENSG00000185414	2
MIMAT0000428	hsa-miR-135a-5p	MTMR1		8776	ENSG00000063601	2
MIMAT0000428	hsa-miR-135a-5p	MYNN		55892	ENSG00000085274	2
MIMAT0000428	hsa-miR-135a-5p	NEFM		4741	ENSG00000104722	2
MIMAT0000428	hsa-miR-135a-5p	NR3C2		4306	ENSG00000151623	2
MIMAT0000428	hsa-miR-135a-5p	NRSN1		140767	ENSG00000152954	2
MIMAT0000428	hsa-miR-135a-5p	NUPL2		11097	ENSG00000136243	2
MIMAT0000428	hsa-miR-135a-5p	PCNXL4		64430	ENSG00000126773	2
MIMAT0000428	hsa-miR-135a-5p	PEX7		5191	ENSG00000112357	2
MIMAT0000428	hsa-miR-135a-5p	PGAM1		5223	ENSG00000171314	2
MIMAT0000428	hsa-miR-135a-5p	PHLDB2		90102	ENSG00000144824	2
MIMAT0000428	hsa-miR-135a-5p	PIM2		11040	ENSG00000102096	2
MIMAT0000428	hsa-miR-135a-5p	PITPNB		23760	ENSG00000180957	2
MIMAT0000428	hsa-miR-135a-5p	PMS1		5378	ENSG00000064933	2
MIMAT0000428	hsa-miR-135a-5p	POLH		5429	ENSG00000170734	2
MIMAT0000428	hsa-miR-135a-5p	PRRX1		5396	ENSG00000116132	2
MIMAT0000428	hsa-miR-135a-5p	R3HCC1L		27291	ENSG00000166024	2
MIMAT0000428	hsa-miR-135a-5p	RAB30		27314	ENSG00000137502	2
MIMAT0000428	hsa-miR-135a-5p	RAB39B		116442	ENSG00000155961	2
MIMAT0000428	hsa-miR-135a-5p	RAB8A		4218	ENSG00000167461	2
MIMAT0000428	hsa-miR-135a-5p	RASAL2		9462	ENSG00000075391	2
MIMAT0000428	hsa-miR-135a-5p	RMST		196475	ENSG00000255794	2
MIMAT0000428	hsa-miR-135a-5p	SGCB		6443	ENSG00000163069	2
MIMAT0000428	hsa-miR-135a-5p	SMIM13		221710	ENSG00000224531	2
MIMAT0000428	hsa-miR-135a-5p	SMURF2		64750	ENSG00000108854	2
MIMAT0000428	hsa-miR-135a-5p	SNX18		112574	ENSG00000178996	2
MIMAT0000428	hsa-miR-135a-5p	SPINK5		11005	ENSG00000133710	2
MIMAT0000428	hsa-miR-135a-5p	STAG3L4		64940	ENSG00000106610	2
MIMAT0000428	hsa-miR-135a-5p	STIM2		57620	ENSG00000109689	2
MIMAT0000428	hsa-miR-135a-5p	TIMMDC1		51300	ENSG00000113845	2
MIMAT0000428	hsa-miR-135a-5p	TMEM236		653567	ENSG00000148483	2
MIMAT0000428	hsa-miR-135a-5p	TMEM71		137835	ENSG00000165071	2
MIMAT0000428	hsa-miR-135a-5p	TRIM23		373	ENSG00000113595	2
MIMAT0000428	hsa-miR-135a-5p	XPNPEP3		63929	ENSG00000196236	2
MIMAT0000428	hsa-miR-135a-5p	ZCCHC24		219654	ENSG00000165424	2
MIMAT0000428	hsa-miR-135a-5p	ZNF182		7569	ENSG00000147118	2
MIMAT0000428	hsa-miR-135a-5p	ZNF654		55279	ENSG00000175105	2
MIMAT0000428	hsa-miR-135a-5p	ZRANB2		9406	ENSG00000132485	2
MIMAT0000433	hsa-miR-142-5p			100288801	ENSG00000220903	2
MIMAT0000433	hsa-miR-142-5p			10772	ENSG00000215699	2
MIMAT0000433	hsa-miR-142-5p			163404	ENSG00000117598	2
MIMAT0000433	hsa-miR-142-5p			2969	ENSG00000263001	2
MIMAT0000433	hsa-miR-142-5p			448831	ENSG00000148828	2
MIMAT0000433	hsa-miR-142-5p	ACTBL2		345651	ENSG00000169067	2
MIMAT0000433	hsa-miR-142-5p	ACTC1		70	ENSG00000159251	2
MIMAT0000433	hsa-miR-142-5p	ADAMTS1		9510	ENSG00000154734	2
MIMAT0000433	hsa-miR-142-5p	AGTPBP1		23287	ENSG00000135049	2
MIMAT0000433	hsa-miR-142-5p	AHI1		54806	ENSG00000135541	2
MIMAT0000433	hsa-miR-142-5p	ALDH3A2		224	ENSG00000072210	2
MIMAT0000433	hsa-miR-142-5p	ALDH6A1		4329	ENSG00000119711	2
MIMAT0000433	hsa-miR-142-5p	ANGPTL5		253935	ENSG00000187151	2
MIMAT0000433	hsa-miR-142-5p	ANKIB1		54467	ENSG00000001629	2
MIMAT0000433	hsa-miR-142-5p	AP1B1		162	ENSG00000100280	2
MIMAT0000433	hsa-miR-142-5p	AP4E1		23431	ENSG00000081014	2
MIMAT0000433	hsa-miR-142-5p	ARHGAP42		143872	ENSG00000165895	2
MIMAT0000433	hsa-miR-142-5p	ARID2		196528	ENSG00000189079	2
MIMAT0000433	hsa-miR-142-5p	ARID4B		51742	ENSG00000054267	2
MIMAT0000433	hsa-miR-142-5p	ARSJ		79642	ENSG00000180801	2
MIMAT0000433	hsa-miR-142-5p	ATF7IP		55729	ENSG00000171681	2
MIMAT0000433	hsa-miR-142-5p	ATG4A		115201	ENSG00000101844	2
MIMAT0000433	hsa-miR-142-5p	ATP2B1		490	ENSG00000070961	2
MIMAT0000433	hsa-miR-142-5p	ATXN7L2		127002	ENSG00000162650	2
MIMAT0000433	hsa-miR-142-5p	BAI3		577	ENSG00000135298	2
MIMAT0000433	hsa-miR-142-5p	BECN1		8678	ENSG00000126581	2
MIMAT0000433	hsa-miR-142-5p	BICD1		636	ENSG00000151746	2
MIMAT0000433	hsa-miR-142-5p	BMP2		650	ENSG00000125845	2
MIMAT0000433	hsa-miR-142-5p	BNIP2		663	ENSG00000140299	2
MIMAT0000433	hsa-miR-142-5p	BOD1L1		259282	ENSG00000038219	2
MIMAT0000433	hsa-miR-142-5p	C11orf87		399947	ENSG00000185742	2
MIMAT0000433	hsa-miR-142-5p	C1D		10438	ENSG00000197223	2
MIMAT0000433	hsa-miR-142-5p	C2orf15		51263	ENSG00000241962	2
MIMAT0000433	hsa-miR-142-5p	C7orf60		154743	ENSG00000164603	2
MIMAT0000433	hsa-miR-142-5p	CAMSAP2		23271	ENSG00000118200	2
MIMAT0000433	hsa-miR-142-5p	CAV1		857	ENSG00000105974	2
MIMAT0000433	hsa-miR-142-5p	CBFB		865	ENSG00000067955	2
MIMAT0000433	hsa-miR-142-5p	CBLN4		140689	ENSG00000054803	2
MIMAT0000433	hsa-miR-142-5p	CBX3		11335	ENSG00000122565	2
MIMAT0000433	hsa-miR-142-5p	CCDC88A		55704	ENSG00000115355	2
MIMAT0000433	hsa-miR-142-5p	CCNDBP1		23582	ENSG00000166946	2
MIMAT0000433	hsa-miR-142-5p	CCNH		902	ENSG00000134480	2
MIMAT0000433	hsa-miR-142-5p	CCP110		9738	ENSG00000103540	2
MIMAT0000433	hsa-miR-142-5p	CDC20B		166979	ENSG00000164287	2
MIMAT0000433	hsa-miR-142-5p	CDCA4		55038	ENSG00000170779	2
MIMAT0000433	hsa-miR-142-5p	CDK4		1019	ENSG00000135446	2
MIMAT0000433	hsa-miR-142-5p	CDY1		9085	ENSG00000172288	2
MIMAT0000433	hsa-miR-142-5p	CDY1B		9085	ENSG00000172352	2
MIMAT0000433	hsa-miR-142-5p	CDY2A		9085	ENSG00000182415	2
MIMAT0000433	hsa-miR-142-5p	CEP192		55125	ENSG00000101639	2
MIMAT0000433	hsa-miR-142-5p	CHGA		1113	ENSG00000100604	2
MIMAT0000433	hsa-miR-142-5p	CHSY3		337876	ENSG00000198108	2
MIMAT0000433	hsa-miR-142-5p	CRB3		92359	ENSG00000130545	2
MIMAT0000433	hsa-miR-142-5p	CST13P		164380	ENSG00000204663	2
MIMAT0000433	hsa-miR-142-5p	CTCFL		140690	ENSG00000124092	2
MIMAT0000433	hsa-miR-142-5p	CYB5A		1528	ENSG00000166347	2
MIMAT0000433	hsa-miR-142-5p	CYBRD1		79901	ENSG00000071967	2
MIMAT0000433	hsa-miR-142-5p	CYYR1		116159	ENSG00000166265	2
MIMAT0000433	hsa-miR-142-5p	DBX2		440097	ENSG00000185610	2
MIMAT0000433	hsa-miR-142-5p	DCBLD2		131566	ENSG00000057019	2
MIMAT0000433	hsa-miR-142-5p	DDX5		1655	ENSG00000108654	2
MIMAT0000433	hsa-miR-142-5p	DIDO1		11083	ENSG00000101191	2
MIMAT0000433	hsa-miR-142-5p	DNMT1		1786	ENSG00000130816	2
MIMAT0000433	hsa-miR-142-5p	EDNRB		1910	ENSG00000136160	2
MIMAT0000433	hsa-miR-142-5p	EIF1AY		9086	ENSG00000198692	2
MIMAT0000433	hsa-miR-142-5p	EIF4H		7458	ENSG00000106682	2
MIMAT0000433	hsa-miR-142-5p	ENPEP		2028	ENSG00000138792	2
MIMAT0000433	hsa-miR-142-5p	EPDR1		54749	ENSG00000086289	2
MIMAT0000433	hsa-miR-142-5p	EPHA6		285220	ENSG00000080224	2
MIMAT0000433	hsa-miR-142-5p	ERCC4		2072	ENSG00000175595	2
MIMAT0000433	hsa-miR-142-5p	FAM134B		54463	ENSG00000154153	2
MIMAT0000433	hsa-miR-142-5p	FAM49B		51571	ENSG00000153310	2
MIMAT0000433	hsa-miR-142-5p	FAM91A1		157769	ENSG00000176853	2
MIMAT0000433	hsa-miR-142-5p	FCHO1		23149	ENSG00000130475	2
MIMAT0000433	hsa-miR-142-5p	FCHO2		115548	ENSG00000157107	2
MIMAT0000433	hsa-miR-142-5p	FEM1C		56929	ENSG00000145780	2
MIMAT0000433	hsa-miR-142-5p	FIP1L1		81608	ENSG00000145216	2
MIMAT0000433	hsa-miR-142-5p	FKBP9		11328	ENSG00000122642	2
MIMAT0000433	hsa-miR-142-5p	FRG2C		100288801	ENSG00000172969	2
MIMAT0000433	hsa-miR-142-5p	GOLGA4		2803	ENSG00000144674	2
MIMAT0000433	hsa-miR-142-5p	GOPC		57120	ENSG00000047932	2
MIMAT0000433	hsa-miR-142-5p	GPR116		221395	ENSG00000069122	2
MIMAT0000433	hsa-miR-142-5p	GRM7		2917	ENSG00000196277	2
MIMAT0000433	hsa-miR-142-5p	GTF2I		2969	ENSG00000263001	2
MIMAT0000433	hsa-miR-142-5p	GTF2IP1		2970		2
MIMAT0000433	hsa-miR-142-5p	GYPA		2993	ENSG00000170180	2
MIMAT0000433	hsa-miR-142-5p	HERPUD1		9709	ENSG00000051108	2
MIMAT0000433	hsa-miR-142-5p	HSPB11		51668	ENSG00000081870	2
MIMAT0000433	hsa-miR-142-5p	IFRD2		7866	ENSG00000214706	2
MIMAT0000433	hsa-miR-142-5p	IL15		3600	ENSG00000164136	2
MIMAT0000433	hsa-miR-142-5p	ILF3		3609	ENSG00000129351	2
MIMAT0000433	hsa-miR-142-5p	IPO11		51194	ENSG00000086200	2
MIMAT0000433	hsa-miR-142-5p	IQSEC1		9922	ENSG00000144711	2
MIMAT0000433	hsa-miR-142-5p	JPH1		56704	ENSG00000104369	2
MIMAT0000433	hsa-miR-142-5p	KCNE3		10008	ENSG00000175538	2
MIMAT0000433	hsa-miR-142-5p	KCNJ3		3760	ENSG00000162989	2
MIMAT0000433	hsa-miR-142-5p	KIT		3815	ENSG00000157404	2
MIMAT0000433	hsa-miR-142-5p	KLRG1		10219	ENSG00000139187	2
MIMAT0000433	hsa-miR-142-5p	LARP1B		55132	ENSG00000138709	2
MIMAT0000433	hsa-miR-142-5p	LHFP		10186	ENSG00000183722	2
MIMAT0000433	hsa-miR-142-5p	LHFPL3		375612	ENSG00000187416	2
MIMAT0000433	hsa-miR-142-5p	LMX1A		4009	ENSG00000162761	2
MIMAT0000433	hsa-miR-142-5p	LOC100093631		100093631		2
MIMAT0000433	hsa-miR-142-5p	LOC387693		387693		2
MIMAT0000433	hsa-miR-142-5p	LSM12		124801	ENSG00000161654	2
MIMAT0000433	hsa-miR-142-5p	LZTS2		84445	ENSG00000107816	2
MIMAT0000433	hsa-miR-142-5p	MAP4K5		11183	ENSG00000012983	2
MIMAT0000433	hsa-miR-142-5p	MAPK14		1432	ENSG00000112062	2
MIMAT0000433	hsa-miR-142-5p	MAT2B		27430	ENSG00000038274	2
MIMAT0000433	hsa-miR-142-5p	MATR3		9782	ENSG00000015479	2
MIMAT0000433	hsa-miR-142-5p	MBNL1		4154	ENSG00000152601	2
MIMAT0000433	hsa-miR-142-5p	MBNL2		10150	ENSG00000139793	2
MIMAT0000433	hsa-miR-142-5p	MED6		10001	ENSG00000133997	2
MIMAT0000433	hsa-miR-142-5p	MEGF11		84465	ENSG00000157890	2
MIMAT0000433	hsa-miR-142-5p	MEGF9		1955	ENSG00000106780	2
MIMAT0000433	hsa-miR-142-5p	METAP1		23173	ENSG00000164024	2
MIMAT0000433	hsa-miR-142-5p	METTL9		51108	ENSG00000197006	2
MIMAT0000433	hsa-miR-142-5p	MGAT4B		11282	ENSG00000161013	2
MIMAT0000433	hsa-miR-142-5p	MORC2-AS1		150291	ENSG00000235989	2
MIMAT0000433	hsa-miR-142-5p	MRPL30		51263	ENSG00000185414	2
MIMAT0000433	hsa-miR-142-5p	MSH6		2956	ENSG00000116062	2
MIMAT0000433	hsa-miR-142-5p	MTCP1		4515	ENSG00000214827	2
MIMAT0000433	hsa-miR-142-5p	NBEA		26960	ENSG00000172915	2
MIMAT0000433	hsa-miR-142-5p	NENF		29937	ENSG00000117691	2
MIMAT0000433	hsa-miR-142-5p	NOD2		64127	ENSG00000167207	2
MIMAT0000433	hsa-miR-142-5p	NRG1		3084	ENSG00000157168	2
MIMAT0000433	hsa-miR-142-5p	NUCB2		4925	ENSG00000070081	2
MIMAT0000433	hsa-miR-142-5p	NUP205		23165	ENSG00000155561	2
MIMAT0000433	hsa-miR-142-5p	NXT2		55916	ENSG00000101888	2
MIMAT0000433	hsa-miR-142-5p	NYAP2		57624	ENSG00000144460	2
MIMAT0000433	hsa-miR-142-5p	OLFM4		10562	ENSG00000102837	2
MIMAT0000433	hsa-miR-142-5p	OTOR		56914	ENSG00000125879	2
MIMAT0000433	hsa-miR-142-5p	PCDH10		57575	ENSG00000138650	2
MIMAT0000433	hsa-miR-142-5p	PCDH15		65217	ENSG00000150275	2
MIMAT0000433	hsa-miR-142-5p	PCLO		27445	ENSG00000186472	2
MIMAT0000433	hsa-miR-142-5p	PEX7		5191	ENSG00000112357	2
MIMAT0000433	hsa-miR-142-5p	PHF6		84295	ENSG00000156531	2
MIMAT0000433	hsa-miR-142-5p	PIAS3		10401	ENSG00000131788	2
MIMAT0000433	hsa-miR-142-5p	PIP4K2C		79837	ENSG00000166908	2
MIMAT0000433	hsa-miR-142-5p	PIP5K1B		8395	ENSG00000107242	2
MIMAT0000433	hsa-miR-142-5p	PIWIL4		143689	ENSG00000134627	2
MIMAT0000433	hsa-miR-142-5p	PKD2L2		27039	ENSG00000078795	2
MIMAT0000433	hsa-miR-142-5p	PLCG2		5336	ENSG00000197943	2
MIMAT0000433	hsa-miR-142-5p	PLCXD2		257068	ENSG00000240891	2
MIMAT0000433	hsa-miR-142-5p	PLEKHA3		65977	ENSG00000116095	2
MIMAT0000433	hsa-miR-142-5p	POLR3F		10621	ENSG00000132664	2
MIMAT0000433	hsa-miR-142-5p	PRDM2		7799	ENSG00000116731	2
MIMAT0000433	hsa-miR-142-5p	PROSER1		80209	ENSG00000120685	2
MIMAT0000433	hsa-miR-142-5p	PRPF39		55015	ENSG00000185246	2
MIMAT0000433	hsa-miR-142-5p	PRTFDC1		56952	ENSG00000099256	2
MIMAT0000433	hsa-miR-142-5p	PTGER3		5733	ENSG00000050628	2
MIMAT0000433	hsa-miR-142-5p	PUM2		23369	ENSG00000055917	2
MIMAT0000433	hsa-miR-142-5p	RAB21		23011	ENSG00000080371	2
MIMAT0000433	hsa-miR-142-5p	RAB6B		51560	ENSG00000154917	2
MIMAT0000433	hsa-miR-142-5p	RALGAPA1		253959	ENSG00000174373	2
MIMAT0000433	hsa-miR-142-5p	RAP1A		5906	ENSG00000116473	2
MIMAT0000433	hsa-miR-142-5p	RAP2C		57826	ENSG00000123728	2
MIMAT0000433	hsa-miR-142-5p	RBBP8		5932	ENSG00000101773	2
MIMAT0000433	hsa-miR-142-5p	RECK		8434	ENSG00000122707	2
MIMAT0000433	hsa-miR-142-5p	REEP3		221035	ENSG00000165476	2
MIMAT0000433	hsa-miR-142-5p	RERG		85004	ENSG00000134533	2
MIMAT0000433	hsa-miR-142-5p	REV3L		5980	ENSG00000009413	2
MIMAT0000433	hsa-miR-142-5p	RGPD1		400966	ENSG00000187627	2
MIMAT0000433	hsa-miR-142-5p	RGPD2		400966	ENSG00000185304	2
MIMAT0000433	hsa-miR-142-5p	RGPD2		729857	ENSG00000185304	2
MIMAT0000433	hsa-miR-142-5p	RIC8B		55188	ENSG00000111785	2
MIMAT0000433	hsa-miR-142-5p	RNF128		79589	ENSG00000133135	2
MIMAT0000433	hsa-miR-142-5p	RNF2		6045	ENSG00000121481	2
MIMAT0000433	hsa-miR-142-5p	ROBO1		6091	ENSG00000169855	2
MIMAT0000433	hsa-miR-142-5p	RPS6KA5		9252	ENSG00000100784	2
MIMAT0000433	hsa-miR-142-5p	RRAS2		22800	ENSG00000133818	2
MIMAT0000433	hsa-miR-142-5p	RWDD4		201965	ENSG00000182552	2
MIMAT0000433	hsa-miR-142-5p	RYR2		6262	ENSG00000198626	2
MIMAT0000433	hsa-miR-142-5p	SCN1A		6323	ENSG00000144285	2
MIMAT0000433	hsa-miR-142-5p	SCN3A		6328	ENSG00000153253	2
MIMAT0000433	hsa-miR-142-5p	SERF1A		8293	ENSG00000172058	2
MIMAT0000433	hsa-miR-142-5p	SETX		23064	ENSG00000107290	2
MIMAT0000433	hsa-miR-142-5p	SGCE		8910	ENSG00000127990	2
MIMAT0000433	hsa-miR-142-5p	SHISA3		152573	ENSG00000178343	2
MIMAT0000433	hsa-miR-142-5p	SLC25A2		83884	ENSG00000120329	2
MIMAT0000433	hsa-miR-142-5p	SLFN5		162394	ENSG00000166750	2
MIMAT0000433	hsa-miR-142-5p	SLMAP		7871	ENSG00000163681	2
MIMAT0000433	hsa-miR-142-5p	SMN2		6606	ENSG00000205571	2
MIMAT0000433	hsa-miR-142-5p	SMPX		23676	ENSG00000091482	2
MIMAT0000433	hsa-miR-142-5p	SNAP23		8773	ENSG00000092531	2
MIMAT0000433	hsa-miR-142-5p	SNTB1		6641	ENSG00000172164	2
MIMAT0000433	hsa-miR-142-5p	SON		6651	ENSG00000159140	2
MIMAT0000433	hsa-miR-142-5p	SORBS1		10580	ENSG00000095637	2
MIMAT0000433	hsa-miR-142-5p	SOX30		11063	ENSG00000039600	2
MIMAT0000433	hsa-miR-142-5p	SPIN4		139886	ENSG00000186767	2
MIMAT0000433	hsa-miR-142-5p	SPRY3		10251	ENSG00000168939	2
MIMAT0000433	hsa-miR-142-5p	SRSF10		10772	ENSG00000188529	2
MIMAT0000433	hsa-miR-142-5p	STC1		6781	ENSG00000159167	2
MIMAT0000433	hsa-miR-142-5p	STOX2		56977	ENSG00000173320	2
MIMAT0000433	hsa-miR-142-5p	STXBP3		6814	ENSG00000116266	2
MIMAT0000433	hsa-miR-142-5p	SUPT20H		55578	ENSG00000102710	2
MIMAT0000433	hsa-miR-142-5p	SYNJ1		8867	ENSG00000159082	2
MIMAT0000433	hsa-miR-142-5p	TBC1D9		23158	ENSG00000109436	2
MIMAT0000433	hsa-miR-142-5p	TCF21		6943	ENSG00000118526	2
MIMAT0000433	hsa-miR-142-5p	TIAM1		7074	ENSG00000156299	2
MIMAT0000433	hsa-miR-142-5p	TMEM38B		55151	ENSG00000095209	2
MIMAT0000433	hsa-miR-142-5p	TMTC3		160418	ENSG00000139324	2
MIMAT0000433	hsa-miR-142-5p	TOX		9760	ENSG00000198846	2
MIMAT0000433	hsa-miR-142-5p	TRIM23		373	ENSG00000113595	2
MIMAT0000433	hsa-miR-142-5p	TRIM55		84675	ENSG00000147573	2
MIMAT0000433	hsa-miR-142-5p	TTC12		54970	ENSG00000149292	2
MIMAT0000433	hsa-miR-142-5p	TTTY4		474149	ENSG00000226906	2
MIMAT0000433	hsa-miR-142-5p	TTTY4B		474149	ENSG00000235412	2
MIMAT0000433	hsa-miR-142-5p	TTTY4C		474149	ENSG00000228296	2
MIMAT0000433	hsa-miR-142-5p	TVP23C		201158	ENSG00000175106	2
MIMAT0000433	hsa-miR-142-5p	UBE2D1		7321	ENSG00000072401	2
MIMAT0000433	hsa-miR-142-5p	UBE3A		7337	ENSG00000114062	2
MIMAT0000433	hsa-miR-142-5p	UBQLN2		29978	ENSG00000188021	2
MIMAT0000433	hsa-miR-142-5p	UBXN2A		165324	ENSG00000173960	2
MIMAT0000433	hsa-miR-142-5p	URI1		8725	ENSG00000105176	2
MIMAT0000433	hsa-miR-142-5p	VBP1		7411	ENSG00000155959	2
MIMAT0000433	hsa-miR-142-5p	WDR17		116966	ENSG00000150627	2
MIMAT0000433	hsa-miR-142-5p	WWP1		11059	ENSG00000123124	2
MIMAT0000433	hsa-miR-142-5p	ZBTB11		27107	ENSG00000066422	2
MIMAT0000433	hsa-miR-142-5p	ZBTB37		84614	ENSG00000185278	2
MIMAT0000433	hsa-miR-142-5p	ZDHHC21		340481	ENSG00000175893	2
MIMAT0000433	hsa-miR-142-5p	ZEB1		6935	ENSG00000148516	2
MIMAT0000433	hsa-miR-142-5p	ZFHX4		79776	ENSG00000091656	2
MIMAT0000433	hsa-miR-142-5p	ZFP36		7538	ENSG00000128016	2
MIMAT0000433	hsa-miR-142-5p	ZFYVE21		79038	ENSG00000100711	2
MIMAT0000433	hsa-miR-142-5p	ZNF131		7690	ENSG00000172262	2
MIMAT0000433	hsa-miR-142-5p	ZNF207		7756	ENSG00000010244	2
MIMAT0000433	hsa-miR-142-5p	ZNF800		168850	ENSG00000048405	2
MIMAT0000434	hsa-miR-142-3p	ATP1A2		477	ENSG00000018625	2
MIMAT0000434	hsa-miR-142-3p	ATP1B1		481	ENSG00000143153	2
MIMAT0000434	hsa-miR-142-3p	ATP2A2		488	ENSG00000174437	2
MIMAT0000434	hsa-miR-142-3p	BCL11A		53335	ENSG00000119866	2
MIMAT0000434	hsa-miR-142-3p	BOD1		91272	ENSG00000145919	2
MIMAT0000434	hsa-miR-142-3p	C20orf194		25943	ENSG00000088854	2
MIMAT0000434	hsa-miR-142-3p	CAV2		858	ENSG00000105971	2
MIMAT0000434	hsa-miR-142-3p	CCAR1		55749	ENSG00000060339	2
MIMAT0000434	hsa-miR-142-3p	CCNT2		905	ENSG00000082258	2
MIMAT0000434	hsa-miR-142-3p	CEP192		55125	ENSG00000101639	2
MIMAT0000434	hsa-miR-142-3p	CFL2		1073	ENSG00000165410	2
MIMAT0000434	hsa-miR-142-3p	CLIC4		25932	ENSG00000169504	2
MIMAT0000434	hsa-miR-142-3p	CNTNAP3B		728577	ENSG00000154529	2
MIMAT0000434	hsa-miR-142-3p	COL8A1		1295	ENSG00000144810	2
MIMAT0000434	hsa-miR-142-3p	COPG2		26958	ENSG00000158623	2
MIMAT0000434	hsa-miR-142-3p	COPS7A		50813	ENSG00000111652	2
MIMAT0000434	hsa-miR-142-3p	CRIM1		51232	ENSG00000150938	2
MIMAT0000434	hsa-miR-142-3p	CRK		1398	ENSG00000167193	2
MIMAT0000434	hsa-miR-142-3p	CXADR		1525	ENSG00000154639	2
MIMAT0000434	hsa-miR-142-3p	DENND4C		55667	ENSG00000137145	2
MIMAT0000434	hsa-miR-142-3p	DIRC2		84925	ENSG00000138463	2
MIMAT0000434	hsa-miR-142-3p	DMRT2		10655	ENSG00000173253	2
MIMAT0000434	hsa-miR-142-3p	FAM127B		26071	ENSG00000203950	2
MIMAT0000434	hsa-miR-142-3p	FMNL2		114793	ENSG00000157827	2
MIMAT0000434	hsa-miR-142-3p	FNDC3A		22862	ENSG00000102531	2
MIMAT0000434	hsa-miR-142-3p	GGNBP2		79893	ENSG00000275099	2
MIMAT0000434	hsa-miR-142-3p	GOLGA4		2803	ENSG00000144674	2
MIMAT0000434	hsa-miR-142-3p	HSD17B4		3295	ENSG00000133835	2
MIMAT0000434	hsa-miR-142-3p	KDELR2		11014	ENSG00000136240	2
MIMAT0000434	hsa-miR-142-3p	MAGEA8		4107	ENSG00000156009	2
MIMAT0000434	hsa-miR-142-3p	NCF4		4689	ENSG00000100365	2
MIMAT0000434	hsa-miR-142-3p	NF1		4763	ENSG00000196712	2
MIMAT0000434	hsa-miR-142-3p	PATZ1		23598	ENSG00000100105	2
MIMAT0000434	hsa-miR-142-3p	PDSS2		57107	ENSG00000164494	2
MIMAT0000434	hsa-miR-142-3p	PSIP1		11168	ENSG00000164985	2
MIMAT0000434	hsa-miR-142-3p	PSMB5		5693	ENSG00000100804	2
MIMAT0000434	hsa-miR-142-3p	RBMX		27316	ENSG00000147274	2
MIMAT0000434	hsa-miR-142-3p	RHOBTB3		22836	ENSG00000164292	2
MIMAT0000434	hsa-miR-142-3p	RPE		6120	ENSG00000197713	2
MIMAT0000434	hsa-miR-142-3p	SEPT6		23157	ENSG00000125354	2
MIMAT0000434	hsa-miR-142-3p	SLC30A9		10463	ENSG00000014824	2
MIMAT0000434	hsa-miR-142-3p	SPON1		10418	ENSG00000262655	2
MIMAT0000434	hsa-miR-142-3p	SSPN		8082	ENSG00000123096	2
MIMAT0000434	hsa-miR-142-3p	STAM		8027	ENSG00000136738	2
MIMAT0000434	hsa-miR-142-3p	STAU1		6780	ENSG00000124214	2
MIMAT0000434	hsa-miR-142-3p	TMBIM6		7009	ENSG00000139644	2
MIMAT0000434	hsa-miR-142-3p	TMEM200B		399474	ENSG00000253304	2
MIMAT0000434	hsa-miR-142-3p	UCHL5		51377	ENSG00000116750	2
MIMAT0000434	hsa-miR-142-3p	USP33		23032	ENSG00000077254	2
MIMAT0000435	hsa-miR-143-3p			285074	ENSG00000231259	2
MIMAT0000435	hsa-miR-143-3p	ARHGAP18		93663	ENSG00000146376	2
MIMAT0000435	hsa-miR-143-3p	C11orf1		64776	ENSG00000137720	2
MIMAT0000435	hsa-miR-143-3p	C12orf76		400073	ENSG00000174456	2
MIMAT0000435	hsa-miR-143-3p	CAPZA2		830	ENSG00000198898	2
MIMAT0000435	hsa-miR-143-3p	CARF		79800	ENSG00000138380	2
MIMAT0000435	hsa-miR-143-3p	CASC2		255082	ENSG00000177640	2
MIMAT0000435	hsa-miR-143-3p	CBFB		865	ENSG00000067955	2
MIMAT0000435	hsa-miR-143-3p	CCNK		8812	ENSG00000090061	2
MIMAT0000435	hsa-miR-143-3p	CCP110		9738	ENSG00000103540	2
MIMAT0000435	hsa-miR-143-3p	CD84		8832	ENSG00000066294	2
MIMAT0000435	hsa-miR-143-3p	COL1A1		1277	ENSG00000108821	2
MIMAT0000435	hsa-miR-143-3p	COL4A3		1285	ENSG00000169031	2
MIMAT0000435	hsa-miR-143-3p	CTLA4		1493	ENSG00000163599	2
MIMAT0000435	hsa-miR-143-3p	DCLK1		9201	ENSG00000133083	2
MIMAT0000435	hsa-miR-143-3p	EEF1DP3		196549		2
MIMAT0000435	hsa-miR-143-3p	FGF1		2246	ENSG00000113578	2
MIMAT0000435	hsa-miR-143-3p	FTSJ1		24140	ENSG00000068438	2
MIMAT0000435	hsa-miR-143-3p	FUNDC2		65991	ENSG00000165775	2
MIMAT0000435	hsa-miR-143-3p	GADD45A		1647	ENSG00000116717	2
MIMAT0000435	hsa-miR-143-3p	GATM		2628	ENSG00000171766	2
MIMAT0000435	hsa-miR-143-3p	GPATCH2L		55668	ENSG00000089916	2
MIMAT0000435	hsa-miR-143-3p	GPSM3		63940	ENSG00000206314	2
MIMAT0000435	hsa-miR-143-3p	GPSM3		63940	ENSG00000213654	2
MIMAT0000435	hsa-miR-143-3p	GPSM3		63940	ENSG00000233490	2
MIMAT0000435	hsa-miR-143-3p	GPSM3		63940	ENSG00000234243	2
MIMAT0000435	hsa-miR-143-3p	GPSM3		63940	ENSG00000234508	2
MIMAT0000435	hsa-miR-143-3p	GPSM3		63940	ENSG00000236697	2
MIMAT0000435	hsa-miR-143-3p	GPSM3		63940	ENSG00000237052	2
MIMAT0000435	hsa-miR-143-3p	HIST2H2BF		440689	ENSG00000203814	2
MIMAT0000435	hsa-miR-143-3p	HLA-DQA2		3118	ENSG00000204276	2
MIMAT0000435	hsa-miR-143-3p	HLA-DQA2		3118	ENSG00000206301	2
MIMAT0000435	hsa-miR-143-3p	HLA-DQA2		3118	ENSG00000223793	2
MIMAT0000435	hsa-miR-143-3p	HLA-DQA2		3118	ENSG00000225103	2
MIMAT0000435	hsa-miR-143-3p	HLA-DQA2		3118	ENSG00000231526	2
MIMAT0000435	hsa-miR-143-3p	HLA-DQA2		3118	ENSG00000231823	2
MIMAT0000435	hsa-miR-143-3p	HLA-DQA2		3118	ENSG00000233192	2
MIMAT0000435	hsa-miR-143-3p	HLA-DQA2		3118	ENSG00000237541	2
MIMAT0000435	hsa-miR-143-3p	HYOU1		10525	ENSG00000149428	2
MIMAT0000435	hsa-miR-143-3p	IL2RA		3559	ENSG00000134460	2
MIMAT0000435	hsa-miR-143-3p	IL6ST		3572	ENSG00000134352	2
MIMAT0000435	hsa-miR-143-3p	IRX6		79190	ENSG00000159387	2
MIMAT0000435	hsa-miR-143-3p	KANSL2		54934	ENSG00000139620	2
MIMAT0000435	hsa-miR-143-3p	KMT2E		55904	ENSG00000005483	2
MIMAT0000435	hsa-miR-143-3p	KRT80		144501	ENSG00000167767	2
MIMAT0000435	hsa-miR-143-3p	LINC00301		283197	ENSG00000181995	2
MIMAT0000435	hsa-miR-143-3p	LRFN5		145581	ENSG00000165379	2
MIMAT0000435	hsa-miR-143-3p	MAP3K7		6885	ENSG00000135341	2
MIMAT0000435	hsa-miR-143-3p	MOXD2		100289017		2
MIMAT0000435	hsa-miR-143-3p	MSI2		124540	ENSG00000153944	2
MIMAT0000435	hsa-miR-143-3p	MTMR14		64419	ENSG00000163719	2
MIMAT0000435	hsa-miR-143-3p	NAA30		122830	ENSG00000139977	2
MIMAT0000435	hsa-miR-143-3p	NCAM1		4684	ENSG00000149294	2
MIMAT0000435	hsa-miR-143-3p	NUDT10		170685	ENSG00000122824	2
MIMAT0000435	hsa-miR-143-3p	OIP5-AS1		729082	ENSG00000247556	2
MIMAT0000435	hsa-miR-143-3p	PCDHA13		56136	ENSG00000239389	2
MIMAT0000435	hsa-miR-143-3p	PCDHA4		56144	ENSG00000204967	2
MIMAT0000435	hsa-miR-143-3p	PCDHA5		56143	ENSG00000204965	2
MIMAT0000435	hsa-miR-143-3p	PCMT1		5110	ENSG00000120265	2
MIMAT0000435	hsa-miR-143-3p	PHF6		84295	ENSG00000156531	2
MIMAT0000435	hsa-miR-143-3p	PLCB1		23236	ENSG00000182621	2
MIMAT0000435	hsa-miR-143-3p	PNLIPRP2		5408	ENSG00000266200	2
MIMAT0000435	hsa-miR-143-3p	RAB7A		7879	ENSG00000075785	2
MIMAT0000435	hsa-miR-143-3p	RANBP17		64901	ENSG00000204764	2
MIMAT0000435	hsa-miR-143-3p	RBM24		221662	ENSG00000112183	2
MIMAT0000435	hsa-miR-143-3p	REXO2		25996	ENSG00000076043	2
MIMAT0000435	hsa-miR-143-3p	SOX2-OT		347689	ENSG00000242808	2
MIMAT0000435	hsa-miR-143-3p	SRGAP2		23380	ENSG00000266028	2
MIMAT0000435	hsa-miR-143-3p	STUB1		10273	ENSG00000103266	2
MIMAT0000435	hsa-miR-143-3p	STXBP1		6812	ENSG00000136854	2
MIMAT0000435	hsa-miR-143-3p	SZRD1		26099	ENSG00000055070	2
MIMAT0000435	hsa-miR-143-3p	TMEM130		222865	ENSG00000166448	2
MIMAT0000435	hsa-miR-143-3p	TMEM167B		56900	ENSG00000215717	2
MIMAT0000435	hsa-miR-143-3p	TMEM199		147007	ENSG00000244045	2
MIMAT0000435	hsa-miR-143-3p	TMLHE		55217	ENSG00000185973	2
MIMAT0000435	hsa-miR-143-3p	TMPO		7112	ENSG00000120802	2
MIMAT0000435	hsa-miR-143-3p	TOE1		114034	ENSG00000132773	2
MIMAT0000435	hsa-miR-143-3p	TRIM32		22954	ENSG00000119401	2
MIMAT0000435	hsa-miR-143-3p	UBE2E2		7325	ENSG00000182247	2
MIMAT0000435	hsa-miR-143-3p	VBP1		7411	ENSG00000155959	2
MIMAT0000435	hsa-miR-143-3p	XK		7504	ENSG00000047597	2
MIMAT0000435	hsa-miR-143-3p	YPEL5		51646	ENSG00000119801	2
MIMAT0000435	hsa-miR-143-3p	ZMYND11		10771	ENSG00000015171	2
MIMAT0000454	hsa-miR-184	ATP9B		374868	ENSG00000166377	2
MIMAT0000454	hsa-miR-184	HAND2		9464	ENSG00000164107	2
MIMAT0000454	hsa-miR-184	NPM1		4869	ENSG00000181163	2
MIMAT0000454	hsa-miR-184	STS		412	ENSG00000101846	2
MIMAT0000454	hsa-miR-184	ZDHHC17		23390	ENSG00000186908	2
MIMAT0000686	hsa-miR-34c-5p	ATXN7		6314	ENSG00000163635	2
MIMAT0000686	hsa-miR-34c-5p	C20orf24		55969	ENSG00000101084	2
MIMAT0000686	hsa-miR-34c-5p	CAMTA1		23261	ENSG00000171735	2
MIMAT0000686	hsa-miR-34c-5p	CCDC163P		126661		2
MIMAT0000686	hsa-miR-34c-5p	CD40		958	ENSG00000101017	2
MIMAT0000686	hsa-miR-34c-5p	CR2		1380	ENSG00000117322	2
MIMAT0000686	hsa-miR-34c-5p	CSNK1A1		1452	ENSG00000113712	2
MIMAT0000686	hsa-miR-34c-5p	DOCK9		23348	ENSG00000088387	2
MIMAT0000686	hsa-miR-34c-5p	EPHA4		2043	ENSG00000116106	2
MIMAT0000686	hsa-miR-34c-5p	EVA1C		59271	ENSG00000166979	2
MIMAT0000686	hsa-miR-34c-5p	FAM76A		199870	ENSG00000009780	2
MIMAT0000686	hsa-miR-34c-5p	FANCC		2176	ENSG00000158169	2
MIMAT0000686	hsa-miR-34c-5p	FMR1-AS1		100126270	ENSG00000268066	2
MIMAT0000686	hsa-miR-34c-5p	FUT8		2530	ENSG00000033170	2
MIMAT0000686	hsa-miR-34c-5p	GINS3		64785	ENSG00000181938	2
MIMAT0000686	hsa-miR-34c-5p	GRM7		2917	ENSG00000196277	2
MIMAT0000686	hsa-miR-34c-5p	JAKMIP1		152789	ENSG00000152969	2
MIMAT0000686	hsa-miR-34c-5p	KIAA1704		55425	ENSG00000133114	2
MIMAT0000686	hsa-miR-34c-5p	KNSTRN		90417	ENSG00000128944	2
MIMAT0000686	hsa-miR-34c-5p	LEF1		51176	ENSG00000138795	2
MIMAT0000686	hsa-miR-34c-5p	LINC00085		147650	ENSG00000182310	2
MIMAT0000686	hsa-miR-34c-5p	LSM12		124801	ENSG00000161654	2
MIMAT0000686	hsa-miR-34c-5p	LYPD8		646627	ENSG00000259823	2
MIMAT0000686	hsa-miR-34c-5p	MAMDC2		256691	ENSG00000165072	2
MIMAT0000686	hsa-miR-34c-5p	MLLT3		4300	ENSG00000171843	2
MIMAT0000686	hsa-miR-34c-5p	MRPL33		9553	ENSG00000243147	2
MIMAT0000686	hsa-miR-34c-5p	MSTN		2660	ENSG00000138379	2
MIMAT0000686	hsa-miR-34c-5p	MTCP1		4515	ENSG00000214827	2
MIMAT0000686	hsa-miR-34c-5p	MYCN		4613	ENSG00000134323	2
MIMAT0000686	hsa-miR-34c-5p	MYO19		80179	ENSG00000278259	2
MIMAT0000686	hsa-miR-34c-5p	NCAM1		4684	ENSG00000149294	2
MIMAT0000686	hsa-miR-34c-5p	NF1		4763	ENSG00000196712	2
MIMAT0000686	hsa-miR-34c-5p	PIP5K1A		8394	ENSG00000143398	2
MIMAT0000686	hsa-miR-34c-5p	PKP4		8502	ENSG00000144283	2
MIMAT0000686	hsa-miR-34c-5p	PLN		5350	ENSG00000198523	2
MIMAT0000686	hsa-miR-34c-5p	PPARG		5468	ENSG00000132170	2
MIMAT0000686	hsa-miR-34c-5p	PPFIA1		8500	ENSG00000131626	2
MIMAT0000686	hsa-miR-34c-5p	PPIA		5478	ENSG00000196262	2
MIMAT0000686	hsa-miR-34c-5p	PPP1R8		5511	ENSG00000117751	2
MIMAT0000686	hsa-miR-34c-5p	PRM2		5620	ENSG00000122304	2
MIMAT0000686	hsa-miR-34c-5p	RAB11A		8766	ENSG00000103769	2
MIMAT0000686	hsa-miR-34c-5p	RIC8B		55188	ENSG00000111785	2
MIMAT0000686	hsa-miR-34c-5p	SATB2		23314	ENSG00000119042	2
MIMAT0000686	hsa-miR-34c-5p	SLC2A4RG		56731	ENSG00000125520	2
MIMAT0000686	hsa-miR-34c-5p	SMAD4		4089	ENSG00000141646	2
MIMAT0000686	hsa-miR-34c-5p	SNORA35		677816	ENSG00000208839	2
MIMAT0000686	hsa-miR-34c-5p	SUV420H1		51111	ENSG00000110066	2
MIMAT0000686	hsa-miR-34c-5p	SYAP1		94056	ENSG00000169895	2
MIMAT0000686	hsa-miR-34c-5p	TCL6		27004	ENSG00000187621	2
MIMAT0000686	hsa-miR-34c-5p	TMEM117		84216	ENSG00000139173	2
MIMAT0000686	hsa-miR-34c-5p	TMEM255A		55026	ENSG00000125355	2
MIMAT0000686	hsa-miR-34c-5p	TMUB2		79089	ENSG00000168591	2
MIMAT0000686	hsa-miR-34c-5p	TSFM		10102	ENSG00000123297	2
MIMAT0000686	hsa-miR-34c-5p	XBP1		7494	ENSG00000100219	2
MIMAT0000686	hsa-miR-34c-5p	ZMYND11		10771	ENSG00000015171	2
MIMAT0000686	hsa-miR-34c-5p	ZNF449		203523	ENSG00000173275	2
MIMAT0004599	hsa-miR-143-5p			51643	ENSG00000228144	2
MIMAT0004599	hsa-miR-143-5p	ADRB1		153	ENSG00000043591	2
MIMAT0004599	hsa-miR-143-5p	AKAP4		8852	ENSG00000147081	2
MIMAT0004599	hsa-miR-143-5p	API5		8539	ENSG00000166181	2
MIMAT0004599	hsa-miR-143-5p	ARL8B		55207	ENSG00000134108	2
MIMAT0004599	hsa-miR-143-5p	CCDC115		84317	ENSG00000136710	2
MIMAT0004599	hsa-miR-143-5p	CDC73		79577	ENSG00000134371	2
MIMAT0004599	hsa-miR-143-5p	DDX3X		1654	ENSG00000215301	2
MIMAT0004599	hsa-miR-143-5p	EGFR		1956	ENSG00000146648	2
MIMAT0004599	hsa-miR-143-5p	FEZ2		9637	ENSG00000171055	2
MIMAT0004599	hsa-miR-143-5p	FKBP6		8468	ENSG00000077800	2
MIMAT0004599	hsa-miR-143-5p	FNBP1L		54874	ENSG00000137942	2
MIMAT0004599	hsa-miR-143-5p	GRM7		2917	ENSG00000196277	2
MIMAT0004599	hsa-miR-143-5p	HIF1A		3091	ENSG00000100644	2
MIMAT0004599	hsa-miR-143-5p	HN1		51155	ENSG00000189159	2
MIMAT0004599	hsa-miR-143-5p	IL23R		149233	ENSG00000162594	2
MIMAT0004599	hsa-miR-143-5p	KBTBD2		25948	ENSG00000170852	2
MIMAT0004599	hsa-miR-143-5p	KCNJ2		3759	ENSG00000123700	2
MIMAT0004599	hsa-miR-143-5p	KCNN2		3781	ENSG00000080709	2
MIMAT0004599	hsa-miR-143-5p	LSM14A		26065	ENSG00000257103	2
MIMAT0004599	hsa-miR-143-5p	LSM14A		26065	ENSG00000262860	2
MIMAT0004599	hsa-miR-143-5p	NDUFAF6		137682	ENSG00000156170	2
MIMAT0004599	hsa-miR-143-5p	NOL12		79159	ENSG00000100101	2
MIMAT0004599	hsa-miR-143-5p	NPLOC4		55666	ENSG00000182446	2
MIMAT0004599	hsa-miR-143-5p	NPNT		255743	ENSG00000168743	2
MIMAT0004599	hsa-miR-143-5p	OPRM1		4988	ENSG00000112038	2
MIMAT0004599	hsa-miR-143-5p	PABPC1L2A		340529	ENSG00000186288	2
MIMAT0004599	hsa-miR-143-5p	PABPC1L2B		340529	ENSG00000184388	2
MIMAT0004599	hsa-miR-143-5p	PAFAH1B2		5049	ENSG00000168092	2
MIMAT0004599	hsa-miR-143-5p	PLEKHA1		59338	ENSG00000107679	2
MIMAT0004599	hsa-miR-143-5p	PLN		5350	ENSG00000198523	2
MIMAT0004599	hsa-miR-143-5p	POLR3D		661	ENSG00000168495	2
MIMAT0004599	hsa-miR-143-5p	RBM3		5935	ENSG00000102317	2
MIMAT0004599	hsa-miR-143-5p	SCN1A		6323	ENSG00000144285	2
MIMAT0004599	hsa-miR-143-5p	SGCZ		137868	ENSG00000185053	2
MIMAT0004599	hsa-miR-143-5p	TFDP1		7027	ENSG00000198176	2
MIMAT0004599	hsa-miR-143-5p	TMBIM4		51643	ENSG00000155957	2
MIMAT0004599	hsa-miR-143-5p	TOM1L1		10040	ENSG00000141198	2
MIMAT0004599	hsa-miR-143-5p	TRRAP		8295	ENSG00000196367	2
MIMAT0004599	hsa-miR-143-5p	UBE2E2		7325	ENSG00000182247	2
MIMAT0004599	hsa-miR-143-5p	VWC2L		402117	ENSG00000174453	2
MIMAT0004599	hsa-miR-143-5p	ZNF626		199777	ENSG00000188171	2
MIMAT0004599	hsa-miR-143-5p	ZNF716		441234	ENSG00000182111	2
MIMAT0004902	hsa-miR-891a-5p	ATXN7L2		127002	ENSG00000162650	2
MIMAT0004902	hsa-miR-891a-5p	BPTF		2186	ENSG00000171634	2
MIMAT0004902	hsa-miR-891a-5p	KMT2A		4297	ENSG00000118058	2
MIMAT0004902	hsa-miR-891a-5p	MBNL2		10150	ENSG00000139793	2
MIMAT0004902	hsa-miR-891a-5p	SHPRH		257218	ENSG00000146414	2
MIMAT0004907	hsa-miR-892a	ARHGAP44		9912	ENSG00000006740	2
MIMAT0004907	hsa-miR-892a	ARMCX3		51566	ENSG00000102401	2
MIMAT0004907	hsa-miR-892a	ATL2		64225	ENSG00000119787	2
MIMAT0004907	hsa-miR-892a	BTF3L4		91408	ENSG00000134717	2
MIMAT0004907	hsa-miR-892a	C11orf1		64776	ENSG00000137720	2
MIMAT0004907	hsa-miR-892a	C11orf30		56946	ENSG00000158636	2
MIMAT0004907	hsa-miR-892a	CEP170		9859	ENSG00000143702	2
MIMAT0004907	hsa-miR-892a	COL6A5		256076	ENSG00000172752	2
MIMAT0004907	hsa-miR-892a	COL8A1		1295	ENSG00000144810	2
MIMAT0004907	hsa-miR-892a	CTBP1		1487	ENSG00000159692	2
MIMAT0004907	hsa-miR-892a	DOCK10		55619	ENSG00000135905	2
MIMAT0004907	hsa-miR-892a	FAM127B		26071	ENSG00000203950	2
MIMAT0004907	hsa-miR-892a	FAM199X		139231	ENSG00000123575	2
MIMAT0004907	hsa-miR-892a	FBLN5		10516	ENSG00000140092	2
MIMAT0004907	hsa-miR-892a	FCF1		51077	ENSG00000119616	2
MIMAT0004907	hsa-miR-892a	FCF1P6		51077	ENSG00000225671	2
MIMAT0004907	hsa-miR-892a	FKBP11		51303	ENSG00000134285	2
MIMAT0004907	hsa-miR-892a	FLJ30838		400955		2
MIMAT0004907	hsa-miR-892a	FOXP1		27086	ENSG00000114861	2
MIMAT0004907	hsa-miR-892a	FRG1B		284802		2
MIMAT0004907	hsa-miR-892a	GAS2		2620	ENSG00000148935	2
MIMAT0004907	hsa-miR-892a	GGNBP2		79893	ENSG00000275099	2
MIMAT0004907	hsa-miR-892a	GOLGA7		51125	ENSG00000147533	2
MIMAT0004907	hsa-miR-892a	HOMER1		9456	ENSG00000152413	2
MIMAT0004907	hsa-miR-892a	HOPX		84525	ENSG00000171476	2
MIMAT0004907	hsa-miR-892a	IL12B		3593	ENSG00000113302	2
MIMAT0004907	hsa-miR-892a	IRX2		153572	ENSG00000170561	2
MIMAT0004907	hsa-miR-892a	KIAA1217		56243	ENSG00000120549	2
MIMAT0004907	hsa-miR-892a	LINC00486		285045	ENSG00000230876	2
MIMAT0004907	hsa-miR-892a	LOC642236		642236		2
MIMAT0004907	hsa-miR-892a	LSM14A		26065	ENSG00000257103	2
MIMAT0004907	hsa-miR-892a	LSM14A		26065	ENSG00000262860	2
MIMAT0004907	hsa-miR-892a	MSTN		2660	ENSG00000138379	2
MIMAT0004907	hsa-miR-892a	NF1		4763	ENSG00000196712	2
MIMAT0004907	hsa-miR-892a	NPTX1		4884	ENSG00000171246	2
MIMAT0004907	hsa-miR-892a	P2RX6		9127	ENSG00000099957	2
MIMAT0004907	hsa-miR-892a	PACRGL		133015	ENSG00000163138	2
MIMAT0004907	hsa-miR-892a	PCDHA1		56147	ENSG00000204970	2
MIMAT0004907	hsa-miR-892a	PCDHA10		56139	ENSG00000250120	2
MIMAT0004907	hsa-miR-892a	PCDHA11		56138	ENSG00000249158	2
MIMAT0004907	hsa-miR-892a	PCDHA12		56137	ENSG00000251664	2
MIMAT0004907	hsa-miR-892a	PCDHA2		56146	ENSG00000204969	2
MIMAT0004907	hsa-miR-892a	PCDHA3		56145	ENSG00000255408	2
MIMAT0004907	hsa-miR-892a	PCDHA6		56142	ENSG00000081842	2
MIMAT0004907	hsa-miR-892a	PCDHA7		56141	ENSG00000204963	2
MIMAT0004907	hsa-miR-892a	PCDHA8		56140	ENSG00000204962	2
MIMAT0004907	hsa-miR-892a	PCDHA9		9752	ENSG00000204961	2
MIMAT0004907	hsa-miR-892a	PCDHAC1		56135	ENSG00000248383	2
MIMAT0004907	hsa-miR-892a	PCDHAC2		56134	ENSG00000243232	2
MIMAT0004907	hsa-miR-892a	PIGH		5283	ENSG00000100564	2
MIMAT0004907	hsa-miR-892a	PLCB4		5332	ENSG00000101333	2
MIMAT0004907	hsa-miR-892a	PRKAR2B		5577	ENSG00000005249	2
MIMAT0004907	hsa-miR-892a	R3HDM2		22864	ENSG00000179912	2
MIMAT0004907	hsa-miR-892a	RAG1		5896	ENSG00000166349	2
MIMAT0004907	hsa-miR-892a	RB1		5925	ENSG00000139687	2
MIMAT0004907	hsa-miR-892a	RBFOX1		54715	ENSG00000078328	2
MIMAT0004907	hsa-miR-892a	RNF7		9616	ENSG00000114125	2
MIMAT0004907	hsa-miR-892a	SBF2		81846	ENSG00000133812	2
MIMAT0004907	hsa-miR-892a	SEC16B		89866	ENSG00000120341	2
MIMAT0004907	hsa-miR-892a	SGCZ		137868	ENSG00000185053	2
MIMAT0004907	hsa-miR-892a	SLC4A4		8671	ENSG00000080493	2
MIMAT0004907	hsa-miR-892a	SPG11		80208	ENSG00000104133	2
MIMAT0004907	hsa-miR-892a	SULF1		23213	ENSG00000137573	2
MIMAT0004907	hsa-miR-892a	SYNC		81493	ENSG00000162520	2
MIMAT0004907	hsa-miR-892a	TIMMDC1		51300	ENSG00000113845	2
MIMAT0004907	hsa-miR-892a	TMEM255A		55026	ENSG00000125355	2
MIMAT0004907	hsa-miR-892a	WNK3		65267	ENSG00000196632	2
MIMAT0004907	hsa-miR-892a	XPO1		7514	ENSG00000082898	2
MIMAT0004907	hsa-miR-892a	XRCC4		7518	ENSG00000152422	2
MIMAT0004907	hsa-miR-892a	YWHAZ		7534	ENSG00000164924	2
MIMAT0004907	hsa-miR-892a	ZDHHC17		23390	ENSG00000186908	2
MIMAT0004907	hsa-miR-892a	ZEB1		6935	ENSG00000148516	2
MIMAT0004907	hsa-miR-892a	ZFX		7543	ENSG00000005889	2
MIMAT0004911	hsa-miR-874-3p	ADD2		119	ENSG00000075340	2
MIMAT0004911	hsa-miR-874-3p	CPS1		1373	ENSG00000021826	2
MIMAT0004911	hsa-miR-874-3p	GRM7		2917	ENSG00000196277	2
MIMAT0004911	hsa-miR-874-3p	KDM4A		9682	ENSG00000066135	2
MIMAT0004911	hsa-miR-874-3p	LDB2		9079	ENSG00000169744	2
MIMAT0004911	hsa-miR-874-3p	LPHN3		23284	ENSG00000150471	2
MIMAT0004911	hsa-miR-874-3p	LSM12		124801	ENSG00000161654	2
MIMAT0004911	hsa-miR-874-3p	NAT6		24142	ENSG00000243477	2
MIMAT0004911	hsa-miR-874-3p	NUPL2		11097	ENSG00000136243	2
MIMAT0004911	hsa-miR-874-3p	PAAF1		80227	ENSG00000175575	2
MIMAT0004911	hsa-miR-874-3p	PTGER3		5733	ENSG00000050628	2
MIMAT0004911	hsa-miR-874-3p	RAB13		5872	ENSG00000143545	2
MIMAT0004911	hsa-miR-874-3p	RGS4		5999	ENSG00000117152	2
MIMAT0004911	hsa-miR-874-3p	ZNF322		79692	ENSG00000181315	2
MIMAT0004916	hsa-miR-888-5p			9403	ENSG00000183291	2
MIMAT0004916	hsa-miR-888-5p	ACER3		55331	ENSG00000078124	2
MIMAT0004916	hsa-miR-888-5p	ADD3		120	ENSG00000148700	2
MIMAT0004916	hsa-miR-888-5p	ADORA3		140	ENSG00000121933	2
MIMAT0004916	hsa-miR-888-5p	ADRB2		154	ENSG00000169252	2
MIMAT0004916	hsa-miR-888-5p	AICDA		57379	ENSG00000111732	2
MIMAT0004916	hsa-miR-888-5p	ALKBH5		54890	ENSG00000091542	2
MIMAT0004916	hsa-miR-888-5p	ANKRD13A		88455	ENSG00000076513	2
MIMAT0004916	hsa-miR-888-5p	API5		8539	ENSG00000166181	2
MIMAT0004916	hsa-miR-888-5p	ARL1		400	ENSG00000120805	2
MIMAT0004916	hsa-miR-888-5p	ARPP21		10777	ENSG00000172995	2
MIMAT0004916	hsa-miR-888-5p	ATG5		9474	ENSG00000057663	2
MIMAT0004916	hsa-miR-888-5p	ATL2		64225	ENSG00000119787	2
MIMAT0004916	hsa-miR-888-5p	ATP1B3		483	ENSG00000069849	2
MIMAT0004916	hsa-miR-888-5p	ATRX		546	ENSG00000085224	2
MIMAT0004916	hsa-miR-888-5p	C5orf27		202299		2
MIMAT0004916	hsa-miR-888-5p	CASP7		840	ENSG00000165806	2
MIMAT0004916	hsa-miR-888-5p	CD163		9332	ENSG00000177575	2
MIMAT0004916	hsa-miR-888-5p	CD274		29126	ENSG00000120217	2
MIMAT0004916	hsa-miR-888-5p	CD47		961	ENSG00000196776	2
MIMAT0004916	hsa-miR-888-5p	CDCA2		157313	ENSG00000184661	2
MIMAT0004916	hsa-miR-888-5p	CELF5		60680	ENSG00000161082	2
MIMAT0004916	hsa-miR-888-5p	CNOT10		25904	ENSG00000182973	2
MIMAT0004916	hsa-miR-888-5p	CXorf61		203413	ENSG00000204019	2
MIMAT0004916	hsa-miR-888-5p	DCBLD1		285761	ENSG00000164465	2
MIMAT0004916	hsa-miR-888-5p	DLAT		1737	ENSG00000150768	2
MIMAT0004916	hsa-miR-888-5p	DMKN		93099	ENSG00000161249	2
MIMAT0004916	hsa-miR-888-5p	DPP10		57628	ENSG00000175497	2
MIMAT0004916	hsa-miR-888-5p	ELAVL2		1993	ENSG00000107105	2
MIMAT0004916	hsa-miR-888-5p	ELOVL5		60481	ENSG00000012660	2
MIMAT0004916	hsa-miR-888-5p	EPHA7		2045	ENSG00000135333	2
MIMAT0004916	hsa-miR-888-5p	FAM228B		375190	ENSG00000219626	2
MIMAT0004916	hsa-miR-888-5p	FBLN5		10516	ENSG00000140092	2
MIMAT0004916	hsa-miR-888-5p	G3BP2		9908	ENSG00000138757	2
MIMAT0004916	hsa-miR-888-5p	GABARAPL2		11345	ENSG00000034713	2
MIMAT0004916	hsa-miR-888-5p	HIAT1		64645	ENSG00000156875	2
MIMAT0004916	hsa-miR-888-5p	HMGB3		3149	ENSG00000029993	2
MIMAT0004916	hsa-miR-888-5p	HOMER1		9456	ENSG00000152413	2
MIMAT0004916	hsa-miR-888-5p	IP6K2		51447	ENSG00000068745	2
MIMAT0004916	hsa-miR-888-5p	KMT2C		58508	ENSG00000055609	2
MIMAT0004916	hsa-miR-888-5p	KPNA3		3839	ENSG00000102753	2
MIMAT0004916	hsa-miR-888-5p	LINC00924		145820	ENSG00000259134	2
MIMAT0004916	hsa-miR-888-5p	LRCH2		57631	ENSG00000130224	2
MIMAT0004916	hsa-miR-888-5p	MAP4K5		11183	ENSG00000012983	2
MIMAT0004916	hsa-miR-888-5p	MBD2		8932	ENSG00000134046	2
MIMAT0004916	hsa-miR-888-5p	MFN1		55669	ENSG00000171109	2
MIMAT0004916	hsa-miR-888-5p	MS4A1		931	ENSG00000156738	2
MIMAT0004916	hsa-miR-888-5p	MS4A6A		64231	ENSG00000110077	2
MIMAT0004916	hsa-miR-888-5p	MTHFD2L		441024	ENSG00000163738	2
MIMAT0004916	hsa-miR-888-5p	MTPN		136319	ENSG00000105887	2
MIMAT0004916	hsa-miR-888-5p	MUM1L1		139221	ENSG00000157502	2
MIMAT0004916	hsa-miR-888-5p	NAALADL2		254827	ENSG00000177694	2
MIMAT0004916	hsa-miR-888-5p	OLR1		4973	ENSG00000173391	2
MIMAT0004916	hsa-miR-888-5p	PAIP2		51247	ENSG00000120727	2
MIMAT0004916	hsa-miR-888-5p	PCMT1		5110	ENSG00000120265	2
MIMAT0004916	hsa-miR-888-5p	PDK1		5163	ENSG00000152256	2
MIMAT0004916	hsa-miR-888-5p	PIP5K1B		8395	ENSG00000107242	2
MIMAT0004916	hsa-miR-888-5p	PLCB1		23236	ENSG00000182621	2
MIMAT0004916	hsa-miR-888-5p	PMAIP1		5366	ENSG00000141682	2
MIMAT0004916	hsa-miR-888-5p	PPP1R1C		151242	ENSG00000150722	2
MIMAT0004916	hsa-miR-888-5p	QKI		9444	ENSG00000112531	2
MIMAT0004916	hsa-miR-888-5p	RAP1A		5906	ENSG00000116473	2
MIMAT0004916	hsa-miR-888-5p	RB1CC1		9821	ENSG00000023287	2
MIMAT0004916	hsa-miR-888-5p	RBM15		64783	ENSG00000162775	2
MIMAT0004916	hsa-miR-888-5p	RBM46		166863	ENSG00000151962	2
MIMAT0004916	hsa-miR-888-5p	RCN2		5955	ENSG00000117906	2
MIMAT0004916	hsa-miR-888-5p	RECK		8434	ENSG00000122707	2
MIMAT0004916	hsa-miR-888-5p	RGS4		5999	ENSG00000117152	2
MIMAT0004916	hsa-miR-888-5p	RIPPLY3		53820	ENSG00000183145	2
MIMAT0004916	hsa-miR-888-5p	RNF219		79596	ENSG00000152193	2
MIMAT0004916	hsa-miR-888-5p	RYR2		6262	ENSG00000198626	2
MIMAT0004916	hsa-miR-888-5p	SET		6418	ENSG00000119335	2
MIMAT0004916	hsa-miR-888-5p	SFTPA1		653509	ENSG00000122852	2
MIMAT0004916	hsa-miR-888-5p	SGOL2		151246	ENSG00000163535	2
MIMAT0004916	hsa-miR-888-5p	SLC25A27		9481	ENSG00000153291	2
MIMAT0004916	hsa-miR-888-5p	SLC30A5		64924	ENSG00000145740	2
MIMAT0004916	hsa-miR-888-5p	SLMO2		51012	ENSG00000101166	2
MIMAT0004916	hsa-miR-888-5p	SNX13		23161	ENSG00000071189	2
MIMAT0004916	hsa-miR-888-5p	SNX18		112574	ENSG00000178996	2
MIMAT0004916	hsa-miR-888-5p	SOCS5		9655	ENSG00000171150	2
MIMAT0004916	hsa-miR-888-5p	SOGA2		23255	ENSG00000168502	2
MIMAT0004916	hsa-miR-888-5p	SOX30		11063	ENSG00000039600	2
MIMAT0004916	hsa-miR-888-5p	SPTSSA		171546	ENSG00000165389	2
MIMAT0004916	hsa-miR-888-5p	STAMBP		10617	ENSG00000124356	2
MIMAT0004916	hsa-miR-888-5p	TAF11		6882	ENSG00000064995	2
MIMAT0004916	hsa-miR-888-5p	TMBIM6		7009	ENSG00000139644	2
MIMAT0004916	hsa-miR-888-5p	TOMM20L		387990	ENSG00000196860	2
MIMAT0004916	hsa-miR-888-5p	TTLL4		9654	ENSG00000135912	2
MIMAT0004916	hsa-miR-888-5p	UBE3A		7337	ENSG00000114062	2
MIMAT0004916	hsa-miR-888-5p	UHMK1		127933	ENSG00000152332	2
MIMAT0004916	hsa-miR-888-5p	UHRF1		29128	ENSG00000276043	2
MIMAT0004916	hsa-miR-888-5p	UQCR10		29796	ENSG00000184076	2
MIMAT0004916	hsa-miR-888-5p	ZC4H2		55906	ENSG00000126970	2
MIMAT0004916	hsa-miR-888-5p	ZCCHC24		219654	ENSG00000165424	2
MIMAT0004916	hsa-miR-888-5p	ZMPSTE24		10269	ENSG00000084073	2
MIMAT0004959	hsa-miR-216b-5p			10772	ENSG00000215699	2
MIMAT0004959	hsa-miR-216b-5p			154092	ENSG00000236700	2
MIMAT0004959	hsa-miR-216b-5p	ADPRM		56985	ENSG00000170222	2
MIMAT0004959	hsa-miR-216b-5p	ARFIP1		27236	ENSG00000164144	2
MIMAT0004959	hsa-miR-216b-5p	ATG5		9474	ENSG00000057663	2
MIMAT0004959	hsa-miR-216b-5p	BECN1		8678	ENSG00000126581	2
MIMAT0004959	hsa-miR-216b-5p	BLOC1S6		26258	ENSG00000104164	2
MIMAT0004959	hsa-miR-216b-5p	C11orf57		55216	ENSG00000150776	2
MIMAT0004959	hsa-miR-216b-5p	C6orf201		404220	ENSG00000185689	2
MIMAT0004959	hsa-miR-216b-5p	CACNA1C		775	ENSG00000151067	2
MIMAT0004959	hsa-miR-216b-5p	CCNT2		905	ENSG00000082258	2
MIMAT0004959	hsa-miR-216b-5p	CDC73		79577	ENSG00000134371	2
MIMAT0004959	hsa-miR-216b-5p	CDK4		1019	ENSG00000135446	2
MIMAT0004959	hsa-miR-216b-5p	CEP95		90799	ENSG00000258890	2
MIMAT0004959	hsa-miR-216b-5p	CFL2		1073	ENSG00000165410	2
MIMAT0004959	hsa-miR-216b-5p	CLDN16		10686	ENSG00000113946	2
MIMAT0004959	hsa-miR-216b-5p	CLK4		57396	ENSG00000113240	2
MIMAT0004959	hsa-miR-216b-5p	COMMD3		23412	ENSG00000148444	2
MIMAT0004959	hsa-miR-216b-5p	CRLS1		54675	ENSG00000088766	2
MIMAT0004959	hsa-miR-216b-5p	CXorf22		170063	ENSG00000165164	2
MIMAT0004959	hsa-miR-216b-5p	DDX26B		203522	ENSG00000165359	2
MIMAT0004959	hsa-miR-216b-5p	DES		1674	ENSG00000175084	2
MIMAT0004959	hsa-miR-216b-5p	DIXDC1		85458	ENSG00000150764	2
MIMAT0004959	hsa-miR-216b-5p	DNM1L		10059	ENSG00000087470	2
MIMAT0004959	hsa-miR-216b-5p	DSC3		1825	ENSG00000134762	2
MIMAT0004959	hsa-miR-216b-5p	DUS4L		11062	ENSG00000105865	2
MIMAT0004959	hsa-miR-216b-5p	EBAG9		9166	ENSG00000147654	2
MIMAT0004959	hsa-miR-216b-5p	ECT2		1894	ENSG00000114346	2
MIMAT0004959	hsa-miR-216b-5p	EPHA6		285220	ENSG00000080224	2
MIMAT0004959	hsa-miR-216b-5p	F11R		50848	ENSG00000158769	2
MIMAT0004959	hsa-miR-216b-5p	FAM120A		23196	ENSG00000048828	2
MIMAT0004959	hsa-miR-216b-5p	FAM21C		253725	ENSG00000172661	2
MIMAT0004959	hsa-miR-216b-5p	FAM96A		84191	ENSG00000166797	2
MIMAT0004959	hsa-miR-216b-5p	FKBP6		8468	ENSG00000077800	2
MIMAT0004959	hsa-miR-216b-5p	HDAC8		55869	ENSG00000147099	2
MIMAT0004959	hsa-miR-216b-5p	HELLS		3070	ENSG00000119969	2
MIMAT0004959	hsa-miR-216b-5p	HOXA1		3198	ENSG00000105991	2
MIMAT0004959	hsa-miR-216b-5p	IGSF11		152404	ENSG00000144847	2
MIMAT0004959	hsa-miR-216b-5p	IL7		3574	ENSG00000104432	2
MIMAT0004959	hsa-miR-216b-5p	ITCH		83737	ENSG00000078747	2
MIMAT0004959	hsa-miR-216b-5p	JRK		8629	ENSG00000234616	2
MIMAT0004959	hsa-miR-216b-5p	KALRN		8997	ENSG00000160145	2
MIMAT0004959	hsa-miR-216b-5p	KAT2B		8850	ENSG00000114166	2
MIMAT0004959	hsa-miR-216b-5p	LIMA1		51474	ENSG00000050405	2
MIMAT0004959	hsa-miR-216b-5p	LOC494141		494141		2
MIMAT0004959	hsa-miR-216b-5p	LRCH2		57631	ENSG00000130224	2
MIMAT0004959	hsa-miR-216b-5p	LTA4H		4048	ENSG00000111144	2
MIMAT0004959	hsa-miR-216b-5p	LZIC		84328	ENSG00000162441	2
MIMAT0004959	hsa-miR-216b-5p	MAPRE1		22919	ENSG00000101367	2
MIMAT0004959	hsa-miR-216b-5p	MATR3		9782	ENSG00000015479	2
MIMAT0004959	hsa-miR-216b-5p	MDM4		4194	ENSG00000198625	2
MIMAT0004959	hsa-miR-216b-5p	NAA30		122830	ENSG00000139977	2
MIMAT0004959	hsa-miR-216b-5p	NFIX		4784	ENSG00000008441	2
MIMAT0004959	hsa-miR-216b-5p	NPAS2		4862	ENSG00000170485	2
MIMAT0004959	hsa-miR-216b-5p	PA2G4		5036	ENSG00000170515	2
MIMAT0004959	hsa-miR-216b-5p	PACRGL		133015	ENSG00000163138	2
MIMAT0004959	hsa-miR-216b-5p	PAPOLG		64895	ENSG00000115421	2
MIMAT0004959	hsa-miR-216b-5p	PCSK6		5046	ENSG00000140479	2
MIMAT0004959	hsa-miR-216b-5p	PDSS2		57107	ENSG00000164494	2
MIMAT0004959	hsa-miR-216b-5p	PIGF		5281	ENSG00000151665	2
MIMAT0004959	hsa-miR-216b-5p	PKP4		8502	ENSG00000144283	2
MIMAT0004959	hsa-miR-216b-5p	PLCB1		23236	ENSG00000182621	2
MIMAT0004959	hsa-miR-216b-5p	PLEKHA3		65977	ENSG00000116095	2
MIMAT0004959	hsa-miR-216b-5p	PLS1		5357	ENSG00000120756	2
MIMAT0004959	hsa-miR-216b-5p	PPARA		5465	ENSG00000186951	2
MIMAT0004959	hsa-miR-216b-5p	PPIP5K2		23262	ENSG00000145725	2
MIMAT0004959	hsa-miR-216b-5p	PRDM2		7799	ENSG00000116731	2
MIMAT0004959	hsa-miR-216b-5p	PRDM6		93166	ENSG00000061455	2
MIMAT0004959	hsa-miR-216b-5p	PSIP1		11168	ENSG00000164985	2
MIMAT0004959	hsa-miR-216b-5p	PTCHD1		139411	ENSG00000165186	2
MIMAT0004959	hsa-miR-216b-5p	PTGFR		5737	ENSG00000122420	2
MIMAT0004959	hsa-miR-216b-5p	RANBP6		26953	ENSG00000137040	2
MIMAT0004959	hsa-miR-216b-5p	RB1		5925	ENSG00000139687	2
MIMAT0004959	hsa-miR-216b-5p	RDX		5962	ENSG00000137710	2
MIMAT0004959	hsa-miR-216b-5p	RFX5		5993	ENSG00000143390	2
MIMAT0004959	hsa-miR-216b-5p	SDC1		6382	ENSG00000115884	2
MIMAT0004959	hsa-miR-216b-5p	SEC23IP		11196	ENSG00000107651	2
MIMAT0004959	hsa-miR-216b-5p	SEH1L		81929	ENSG00000085415	2
MIMAT0004959	hsa-miR-216b-5p	SKIL		6498	ENSG00000136603	2
MIMAT0004959	hsa-miR-216b-5p	SLC35A3		23443	ENSG00000117620	2
MIMAT0004959	hsa-miR-216b-5p	SLC50A1		55974	ENSG00000169241	2
MIMAT0004959	hsa-miR-216b-5p	SMURF2		64750	ENSG00000108854	2
MIMAT0004959	hsa-miR-216b-5p	SOGA2		23255	ENSG00000168502	2
MIMAT0004959	hsa-miR-216b-5p	SPHKAP		80309	ENSG00000153820	2
MIMAT0004959	hsa-miR-216b-5p	SRSF10		10772	ENSG00000188529	2
MIMAT0004959	hsa-miR-216b-5p	STOX2		56977	ENSG00000173320	2
MIMAT0004959	hsa-miR-216b-5p	SYNE1		23345	ENSG00000131018	2
MIMAT0004959	hsa-miR-216b-5p	TCP11L1		55346	ENSG00000176148	2
MIMAT0004959	hsa-miR-216b-5p	TEX2		55852	ENSG00000136478	2
MIMAT0004959	hsa-miR-216b-5p	TMEM170A		124491	ENSG00000166822	2
MIMAT0004959	hsa-miR-216b-5p	TMEM199		147007	ENSG00000244045	2
MIMAT0004959	hsa-miR-216b-5p	TMEM38B		55151	ENSG00000095209	2
MIMAT0004959	hsa-miR-216b-5p	TMEM57		55219	ENSG00000204178	2
MIMAT0004959	hsa-miR-216b-5p	TMSB15A		11013	ENSG00000158164	2
MIMAT0004959	hsa-miR-216b-5p	UBE2D3		7323	ENSG00000109332	2
MIMAT0004959	hsa-miR-216b-5p	USP28		57646	ENSG00000048028	2
MIMAT0004959	hsa-miR-216b-5p	VPS26A		9559	ENSG00000122958	2
MIMAT0004959	hsa-miR-216b-5p	WIPF1		7456	ENSG00000115935	2
MIMAT0004959	hsa-miR-216b-5p	WTAP		9589	ENSG00000146457	2
MIMAT0004959	hsa-miR-216b-5p	ZRANB2		9406	ENSG00000132485	2
MIMAT0000089	hsa-miR-31-5p			387628	ENSG00000227449	1
MIMAT0000089	hsa-miR-31-5p	A2ML1		144568	ENSG00000166535	1
MIMAT0000089	hsa-miR-31-5p	ACAA2		10449	ENSG00000167315	1
MIMAT0000089	hsa-miR-31-5p	ACP5		54	ENSG00000102575	1
MIMAT0000089	hsa-miR-31-5p	ACSL4		2182	ENSG00000068366	1
MIMAT0000089	hsa-miR-31-5p	ACSM2A		123876	ENSG00000183747	1
MIMAT0000089	hsa-miR-31-5p	AFF4		27125	ENSG00000072364	1
MIMAT0000089	hsa-miR-31-5p	AHCYL1		10768	ENSG00000168710	1
MIMAT0000089	hsa-miR-31-5p	ALKBH1		8846	ENSG00000100601	1
MIMAT0000089	hsa-miR-31-5p	APOPT1		84334	ENSG00000256053	1
MIMAT0000089	hsa-miR-31-5p	APP		351	ENSG00000142192	1
MIMAT0000089	hsa-miR-31-5p	ARHGAP32		9743	ENSG00000134909	1
MIMAT0000089	hsa-miR-31-5p	ARHGEF2		9181	ENSG00000116584	1
MIMAT0000089	hsa-miR-31-5p	ARID1A		8289	ENSG00000117713	1
MIMAT0000089	hsa-miR-31-5p	ASIC3		9311	ENSG00000213199	1
MIMAT0000089	hsa-miR-31-5p	ATF7IP		55729	ENSG00000171681	1
MIMAT0000089	hsa-miR-31-5p	BBS9		27241	ENSG00000122507	1
MIMAT0000089	hsa-miR-31-5p	BCR		613	ENSG00000186716	1
MIMAT0000089	hsa-miR-31-5p	BICD2		23299	ENSG00000185963	1
MIMAT0000089	hsa-miR-31-5p	BLOC1S5		63915	ENSG00000188428	1
MIMAT0000089	hsa-miR-31-5p	BMPER		168667	ENSG00000164619	1
MIMAT0000089	hsa-miR-31-5p	BOLL		66037	ENSG00000152430	1
MIMAT0000089	hsa-miR-31-5p	BTBD11		121551	ENSG00000151136	1
MIMAT0000089	hsa-miR-31-5p	BTBD3		22903	ENSG00000132640	1
MIMAT0000089	hsa-miR-31-5p	C11orf30		56946	ENSG00000158636	1
MIMAT0000089	hsa-miR-31-5p	C11orf70		85016	ENSG00000137691	1
MIMAT0000089	hsa-miR-31-5p	C15orf57		90416	ENSG00000128891	1
MIMAT0000089	hsa-miR-31-5p	C17orf78		284099	ENSG00000278145	1
MIMAT0000089	hsa-miR-31-5p	C1orf43		25912	ENSG00000143612	1
MIMAT0000089	hsa-miR-31-5p	C2orf80		389073	ENSG00000188674	1
MIMAT0000089	hsa-miR-31-5p	CACNG3		10368	ENSG00000006116	1
MIMAT0000089	hsa-miR-31-5p	CAV1		857	ENSG00000105974	1
MIMAT0000089	hsa-miR-31-5p	CCDC178		374864	ENSG00000166960	1
MIMAT0000089	hsa-miR-31-5p	CCNC		892	ENSG00000112237	1
MIMAT0000089	hsa-miR-31-5p	CD209		30835	ENSG00000090659	1
MIMAT0000089	hsa-miR-31-5p	CDC20B		166979	ENSG00000164287	1
MIMAT0000089	hsa-miR-31-5p	CDC23		8697	ENSG00000094880	1
MIMAT0000089	hsa-miR-31-5p	CDY1		9085	ENSG00000172288	1
MIMAT0000089	hsa-miR-31-5p	CDY1B		9085	ENSG00000172352	1
MIMAT0000089	hsa-miR-31-5p	CDY2A		9085	ENSG00000182415	1
MIMAT0000089	hsa-miR-31-5p	CHTOP		26097	ENSG00000160679	1
MIMAT0000089	hsa-miR-31-5p	CLASP2		23122	ENSG00000163539	1
MIMAT0000089	hsa-miR-31-5p	CLN5		1203	ENSG00000102805	1
MIMAT0000089	hsa-miR-31-5p	CNTD1		124817	ENSG00000176563	1
MIMAT0000089	hsa-miR-31-5p	CNTNAP4		85445	ENSG00000152910	1
MIMAT0000089	hsa-miR-31-5p	COPS2		9318	ENSG00000166200	1
MIMAT0000089	hsa-miR-31-5p	CRB1		23418	ENSG00000134376	1
MIMAT0000089	hsa-miR-31-5p	CSN1S1		1446	ENSG00000126545	1
MIMAT0000089	hsa-miR-31-5p	CTNNB1		1499	ENSG00000168036	1
MIMAT0000089	hsa-miR-31-5p	CTNND2		1501	ENSG00000169862	1
MIMAT0000089	hsa-miR-31-5p	CUL5		8065	ENSG00000166266	1
MIMAT0000089	hsa-miR-31-5p	CX3CL1		6376	ENSG00000006210	1
MIMAT0000089	hsa-miR-31-5p	CXCL12		6387	ENSG00000107562	1
MIMAT0000089	hsa-miR-31-5p	CYB5R4		51167	ENSG00000065615	1
MIMAT0000089	hsa-miR-31-5p	DAPP1		27071	ENSG00000070190	1
MIMAT0000089	hsa-miR-31-5p	DCBLD2		131566	ENSG00000057019	1
MIMAT0000089	hsa-miR-31-5p	DCSTAMP		81501	ENSG00000164935	1
MIMAT0000089	hsa-miR-31-5p	DDTL		100037417	ENSG00000099974	1
MIMAT0000089	hsa-miR-31-5p	DENND4B		9909	ENSG00000198837	1
MIMAT0000089	hsa-miR-31-5p	DEPDC4		120863	ENSG00000166153	1
MIMAT0000089	hsa-miR-31-5p	DHRSX		207063	ENSG00000169084	1
MIMAT0000089	hsa-miR-31-5p	DNAJC10		54431	ENSG00000077232	1
MIMAT0000089	hsa-miR-31-5p	DPP6		1804	ENSG00000130226	1
MIMAT0000089	hsa-miR-31-5p	DPY19L3		147991	ENSG00000178904	1
MIMAT0000089	hsa-miR-31-5p	DUSP7		1849	ENSG00000164086	1
MIMAT0000089	hsa-miR-31-5p	EBF2		64641	ENSG00000221818	1
MIMAT0000089	hsa-miR-31-5p	EBF3		253738	ENSG00000108001	1
MIMAT0000089	hsa-miR-31-5p	EEF1G		1937	ENSG00000254772	1
MIMAT0000089	hsa-miR-31-5p	EGLN3		112399	ENSG00000129521	1
MIMAT0000089	hsa-miR-31-5p	EHBP1		23301	ENSG00000115504	1
MIMAT0000089	hsa-miR-31-5p	EMP1		2012	ENSG00000134531	1
MIMAT0000089	hsa-miR-31-5p	EZH1		2145	ENSG00000108799	1
MIMAT0000089	hsa-miR-31-5p	EZH2		2146	ENSG00000106462	1
MIMAT0000089	hsa-miR-31-5p	FAM73A		374986	ENSG00000180488	1
MIMAT0000089	hsa-miR-31-5p	FAM90A1		55138	ENSG00000171847	1
MIMAT0000089	hsa-miR-31-5p	FGF7		2252	ENSG00000140285	1
MIMAT0000089	hsa-miR-31-5p	FLJ42393		401105		1
MIMAT0000089	hsa-miR-31-5p	FNDC3A		22862	ENSG00000102531	1
MIMAT0000089	hsa-miR-31-5p	FNDC5		252995	ENSG00000160097	1
MIMAT0000089	hsa-miR-31-5p	FRG1B		284802		1
MIMAT0000089	hsa-miR-31-5p	FSHR		2492	ENSG00000170820	1
MIMAT0000089	hsa-miR-31-5p	FZD3		7976	ENSG00000104290	1
MIMAT0000089	hsa-miR-31-5p	G3BP2		9908	ENSG00000138757	1
MIMAT0000089	hsa-miR-31-5p	GBP3		2635	ENSG00000117226	1
MIMAT0000089	hsa-miR-31-5p	GCH1		2643	ENSG00000131979	1
MIMAT0000089	hsa-miR-31-5p	GLI3		2737	ENSG00000106571	1
MIMAT0000089	hsa-miR-31-5p	GLIPR1L1		256710	ENSG00000173401	1
MIMAT0000089	hsa-miR-31-5p	GPR88		54112	ENSG00000181656	1
MIMAT0000089	hsa-miR-31-5p	GTF3C4		9329	ENSG00000125484	1
MIMAT0000089	hsa-miR-31-5p	GUF1		60558	ENSG00000151806	1
MIMAT0000089	hsa-miR-31-5p	HCN1		348980	ENSG00000164588	1
MIMAT0000089	hsa-miR-31-5p	HDAC1		3065	ENSG00000116478	1
MIMAT0000089	hsa-miR-31-5p	HDAC9		9734	ENSG00000048052	1
MIMAT0000089	hsa-miR-31-5p	HERPUD2		64224	ENSG00000122557	1
MIMAT0000089	hsa-miR-31-5p	HIAT1		64645	ENSG00000156875	1
MIMAT0000089	hsa-miR-31-5p	HMBOX1		79618	ENSG00000147421	1
MIMAT0000089	hsa-miR-31-5p	HMGA2		8091	ENSG00000149948	1
MIMAT0000089	hsa-miR-31-5p	HOXD13		3239	ENSG00000128714	1
MIMAT0000089	hsa-miR-31-5p	HPS3		84343	ENSG00000163755	1
MIMAT0000089	hsa-miR-31-5p	HTRA1		5654	ENSG00000166033	1
MIMAT0000089	hsa-miR-31-5p	IGFBP7		3490	ENSG00000163453	1
MIMAT0000089	hsa-miR-31-5p	IGSF11		152404	ENSG00000144847	1
MIMAT0000089	hsa-miR-31-5p	INA		9118	ENSG00000148798	1
MIMAT0000089	hsa-miR-31-5p	IRF1		3659	ENSG00000125347	1
MIMAT0000089	hsa-miR-31-5p	ISCA2		122961	ENSG00000165898	1
MIMAT0000089	hsa-miR-31-5p	ITGAV		3685	ENSG00000138448	1
MIMAT0000089	hsa-miR-31-5p	JAZF1		221895	ENSG00000153814	1
MIMAT0000089	hsa-miR-31-5p	KCNE1L		23630	ENSG00000176076	1
MIMAT0000089	hsa-miR-31-5p	KCNG3		170850	ENSG00000171126	1
MIMAT0000089	hsa-miR-31-5p	KCNK2		3776	ENSG00000082482	1
MIMAT0000089	hsa-miR-31-5p	KCTD21		283219	ENSG00000188997	1
MIMAT0000089	hsa-miR-31-5p	KIAA0141		9812	ENSG00000081791	1
MIMAT0000089	hsa-miR-31-5p	KRTAP1-5		83895	ENSG00000221852	1
MIMAT0000089	hsa-miR-31-5p	KRTAP1-5		83895	ENSG00000261862	1
MIMAT0000089	hsa-miR-31-5p	LATS2		26524	ENSG00000150457	1
MIMAT0000089	hsa-miR-31-5p	LBH		81606	ENSG00000213626	1
MIMAT0000089	hsa-miR-31-5p	LOC642236		642236		1
MIMAT0000089	hsa-miR-31-5p	LOC646241		646241		1
MIMAT0000089	hsa-miR-31-5p	LRR1		122769	ENSG00000165501	1
MIMAT0000089	hsa-miR-31-5p	LRRC36		55282	ENSG00000159708	1
MIMAT0000089	hsa-miR-31-5p	LRRC37A4P		55073	ENSG00000214425	1
MIMAT0000089	hsa-miR-31-5p	7-Mar		64844	ENSG00000136536	1
MIMAT0000089	hsa-miR-31-5p	MBOAT2		129642	ENSG00000143797	1
MIMAT0000089	hsa-miR-31-5p	MGAT1		4245	ENSG00000131446	1
MIMAT0000089	hsa-miR-31-5p	MKRN1		23608	ENSG00000133606	1
MIMAT0000089	hsa-miR-31-5p	MTFR1		9650	ENSG00000066855	1
MIMAT0000089	hsa-miR-31-5p	MTUS2		23281	ENSG00000132938	1
MIMAT0000089	hsa-miR-31-5p	MUC21		394263	ENSG00000204544	1
MIMAT0000089	hsa-miR-31-5p	MYO15A		51168	ENSG00000091536	1
MIMAT0000089	hsa-miR-31-5p	MYT1L		23040	ENSG00000186487	1
MIMAT0000089	hsa-miR-31-5p	NAA15		80155	ENSG00000164134	1
MIMAT0000089	hsa-miR-31-5p	NCKAP5		344148	ENSG00000176771	1
MIMAT0000089	hsa-miR-31-5p	NTF3		4908	ENSG00000185652	1
MIMAT0000089	hsa-miR-31-5p	NUMB		8650	ENSG00000133961	1
MIMAT0000089	hsa-miR-31-5p	NUP153		9972	ENSG00000124789	1
MIMAT0000089	hsa-miR-31-5p	PAFAH2		5051	ENSG00000158006	1
MIMAT0000089	hsa-miR-31-5p	PAQR9		344838	ENSG00000188582	1
MIMAT0000089	hsa-miR-31-5p	PAXIP1		22976	ENSG00000157212	1
MIMAT0000089	hsa-miR-31-5p	PC		5091	ENSG00000173599	1
MIMAT0000089	hsa-miR-31-5p	PCMTD1		115294	ENSG00000168300	1
MIMAT0000089	hsa-miR-31-5p	PDHX		8050	ENSG00000110435	1
MIMAT0000089	hsa-miR-31-5p	PEG10		23089	ENSG00000242265	1
MIMAT0000089	hsa-miR-31-5p	PEX5		5830	ENSG00000139197	1
MIMAT0000089	hsa-miR-31-5p	PHF12		57649	ENSG00000109118	1
MIMAT0000089	hsa-miR-31-5p	PIGY		84992	ENSG00000255072	1
MIMAT0000089	hsa-miR-31-5p	PIK3C2A		5286	ENSG00000011405	1
MIMAT0000089	hsa-miR-31-5p	PIP4K2A		5305	ENSG00000150867	1
MIMAT0000089	hsa-miR-31-5p	PLD2		5338	ENSG00000129219	1
MIMAT0000089	hsa-miR-31-5p	PPHLN1		51535	ENSG00000134283	1
MIMAT0000089	hsa-miR-31-5p	PPP1R9A		55607	ENSG00000158528	1
MIMAT0000089	hsa-miR-31-5p	PPP2R2A		5520	ENSG00000221914	1
MIMAT0000089	hsa-miR-31-5p	PPP6R3		55291	ENSG00000110075	1
MIMAT0000089	hsa-miR-31-5p	PRKCE		5581	ENSG00000171132	1
MIMAT0000089	hsa-miR-31-5p	PROSC		11212	ENSG00000147471	1
MIMAT0000089	hsa-miR-31-5p	PRRT2		112476	ENSG00000167371	1
MIMAT0000089	hsa-miR-31-5p	PTPLAD1		51495	ENSG00000074696	1
MIMAT0000089	hsa-miR-31-5p	PYURF		84992	ENSG00000145337	1
MIMAT0000089	hsa-miR-31-5p	RAB13		5872	ENSG00000143545	1
MIMAT0000089	hsa-miR-31-5p	RAB23		51715	ENSG00000112210	1
MIMAT0000089	hsa-miR-31-5p	RAB5B		5869	ENSG00000111540	1
MIMAT0000089	hsa-miR-31-5p	RAB6B		51560	ENSG00000154917	1
MIMAT0000089	hsa-miR-31-5p	RABGGTB		5876	ENSG00000137955	1
MIMAT0000089	hsa-miR-31-5p	RAC1		5879	ENSG00000136238	1
MIMAT0000089	hsa-miR-31-5p	RAD51B		5890	ENSG00000182185	1
MIMAT0000089	hsa-miR-31-5p	RASA1		5921	ENSG00000145715	1
MIMAT0000089	hsa-miR-31-5p	RASSF8		11228	ENSG00000123094	1
MIMAT0000089	hsa-miR-31-5p	REEP3		221035	ENSG00000165476	1
MIMAT0000089	hsa-miR-31-5p	RET		5979	ENSG00000165731	1
MIMAT0000089	hsa-miR-31-5p	RGAG1		57529	ENSG00000243978	1
MIMAT0000089	hsa-miR-31-5p	RHOT1		55288	ENSG00000126858	1
MIMAT0000089	hsa-miR-31-5p	RIT2		6014	ENSG00000152214	1
MIMAT0000089	hsa-miR-31-5p	RNF144B		255488	ENSG00000137393	1
MIMAT0000089	hsa-miR-31-5p	RSBN1		54665	ENSG00000081019	1
MIMAT0000089	hsa-miR-31-5p	RUNX1T1		862	ENSG00000079102	1
MIMAT0000089	hsa-miR-31-5p	RXRB		6257	ENSG00000204231	1
MIMAT0000089	hsa-miR-31-5p	RXRB		6257	ENSG00000206289	1
MIMAT0000089	hsa-miR-31-5p	RXRB		6257	ENSG00000227322	1
MIMAT0000089	hsa-miR-31-5p	RXRB		6257	ENSG00000228333	1
MIMAT0000089	hsa-miR-31-5p	RXRB		6257	ENSG00000231321	1
MIMAT0000089	hsa-miR-31-5p	RXRB		6257	ENSG00000235712	1
MIMAT0000089	hsa-miR-31-5p	SATB2		23314	ENSG00000119042	1
MIMAT0000089	hsa-miR-31-5p	SCARA5		286133	ENSG00000168079	1
MIMAT0000089	hsa-miR-31-5p	SCN2A		6326	ENSG00000136531	1
MIMAT0000089	hsa-miR-31-5p	SEC24A		10802	ENSG00000113615	1
MIMAT0000089	hsa-miR-31-5p	SECISBP2		79048	ENSG00000187742	1
MIMAT0000089	hsa-miR-31-5p	SEPT11		55752	ENSG00000138758	1
MIMAT0000089	hsa-miR-31-5p	SH3KBP1		30011	ENSG00000147010	1
MIMAT0000089	hsa-miR-31-5p	SHISA6		388336	ENSG00000188803	1
MIMAT0000089	hsa-miR-31-5p	SLC24A3		57419	ENSG00000185052	1
MIMAT0000089	hsa-miR-31-5p	SLC25A27		9481	ENSG00000153291	1
MIMAT0000089	hsa-miR-31-5p	SLC35D2		11046	ENSG00000130958	1
MIMAT0000089	hsa-miR-31-5p	SLC51A		200931	ENSG00000163959	1
MIMAT0000089	hsa-miR-31-5p	SND1		27044	ENSG00000197157	1
MIMAT0000089	hsa-miR-31-5p	SNORA30		677813	ENSG00000206755	1
MIMAT0000089	hsa-miR-31-5p	SNX10		29887	ENSG00000086300	1
MIMAT0000089	hsa-miR-31-5p	SNX4		8723	ENSG00000114520	1
MIMAT0000089	hsa-miR-31-5p	SOX21		11166	ENSG00000125285	1
MIMAT0000089	hsa-miR-31-5p	SPACA3		124912	ENSG00000141316	1
MIMAT0000089	hsa-miR-31-5p	SRPR		6734	ENSG00000182934	1
MIMAT0000089	hsa-miR-31-5p	SRSF11		9295	ENSG00000116754	1
MIMAT0000089	hsa-miR-31-5p	STARD13		90627	ENSG00000133121	1
MIMAT0000089	hsa-miR-31-5p	STEAP3		55240	ENSG00000115107	1
MIMAT0000089	hsa-miR-31-5p	STK24		8428	ENSG00000102572	1
MIMAT0000089	hsa-miR-31-5p	SYDE2		84144	ENSG00000097096	1
MIMAT0000089	hsa-miR-31-5p	TACC2		10579	ENSG00000138162	1
MIMAT0000089	hsa-miR-31-5p	TASP1		55617	ENSG00000089123	1
MIMAT0000089	hsa-miR-31-5p	TEK		7010	ENSG00000120156	1
MIMAT0000089	hsa-miR-31-5p	TESK2		10420	ENSG00000070759	1
MIMAT0000089	hsa-miR-31-5p	TFAP2D		83741	ENSG00000008197	1
MIMAT0000089	hsa-miR-31-5p	THAP2		83591	ENSG00000173451	1
MIMAT0000089	hsa-miR-31-5p	THSD7A		221981	ENSG00000005108	1
MIMAT0000089	hsa-miR-31-5p	TIA1		7072	ENSG00000116001	1
MIMAT0000089	hsa-miR-31-5p	TJP2		9414	ENSG00000119139	1
MIMAT0000089	hsa-miR-31-5p	TMEM145		284339	ENSG00000167619	1
MIMAT0000089	hsa-miR-31-5p	TMEM161B		153396	ENSG00000164180	1
MIMAT0000089	hsa-miR-31-5p	TMX4		56255	ENSG00000125827	1
MIMAT0000089	hsa-miR-31-5p	TNRC6A		27327	ENSG00000090905	1
MIMAT0000089	hsa-miR-31-5p	TRAK1		22906	ENSG00000182606	1
MIMAT0000089	hsa-miR-31-5p	TSGA10		80705	ENSG00000135951	1
MIMAT0000089	hsa-miR-31-5p	TSPAN16		26526	ENSG00000130167	1
MIMAT0000089	hsa-miR-31-5p	TTC31		64427	ENSG00000115282	1
MIMAT0000089	hsa-miR-31-5p	UACA		55075	ENSG00000137831	1
MIMAT0000089	hsa-miR-31-5p	URB2		9816	ENSG00000135763	1
MIMAT0000089	hsa-miR-31-5p	USP34		9736	ENSG00000115464	1
MIMAT0000089	hsa-miR-31-5p	WBP11		51729	ENSG00000084463	1
MIMAT0000089	hsa-miR-31-5p	WDR73		84942	ENSG00000177082	1
MIMAT0000089	hsa-miR-31-5p	WHSC1L1		54904	ENSG00000147548	1
MIMAT0000089	hsa-miR-31-5p	WWTR1		25937	ENSG00000018408	1
MIMAT0000089	hsa-miR-31-5p	XPNPEP3		63929	ENSG00000196236	1
MIMAT0000089	hsa-miR-31-5p	YLPM1		56252	ENSG00000119596	1
MIMAT0000089	hsa-miR-31-5p	YWHAE		7531	ENSG00000108953	1
MIMAT0000089	hsa-miR-31-5p	ZFHX4		79776	ENSG00000091656	1
MIMAT0000089	hsa-miR-31-5p	ZKSCAN8		7745	ENSG00000198315	1
MIMAT0000089	hsa-miR-31-5p	ZMYM3		9203	ENSG00000147130	1
MIMAT0000089	hsa-miR-31-5p	ZNF384		171017	ENSG00000126746	1
MIMAT0000089	hsa-miR-31-5p	ZNF609		23060	ENSG00000180357	1
MIMAT0000089	hsa-miR-31-5p	ZNF697		90874	ENSG00000143067	1
MIMAT0000089	hsa-miR-31-5p	ZNF804A		91752	ENSG00000170396	1
MIMAT0000089	hsa-miR-31-5p	ZSWIM6		57688	ENSG00000130449	1
MIMAT0000263	hsa-miR-199b-5p			114823	ENSG00000263054	1
MIMAT0000263	hsa-miR-199b-5p			114823	ENSG00000270985	1
MIMAT0000263	hsa-miR-199b-5p			2702	ENSG00000265107	1
MIMAT0000263	hsa-miR-199b-5p			284294	ENSG00000267134	1
MIMAT0000263	hsa-miR-199b-5p			440518	ENSG00000269332	1
MIMAT0000263	hsa-miR-199b-5p			730811	ENSG00000225619	1
MIMAT0000263	hsa-miR-199b-5p			84451	ENSG00000143674	1
MIMAT0000263	hsa-miR-199b-5p			9767	ENSG00000271363	1
MIMAT0000263	hsa-miR-199b-5p	ABCC1		4363	ENSG00000103222	1
MIMAT0000263	hsa-miR-199b-5p	ACTN2		88	ENSG00000077522	1
MIMAT0000263	hsa-miR-199b-5p	ADAM18		8749	ENSG00000168619	1
MIMAT0000263	hsa-miR-199b-5p	ADD3		120	ENSG00000148700	1
MIMAT0000263	hsa-miR-199b-5p	AFTPH		54812	ENSG00000119844	1
MIMAT0000263	hsa-miR-199b-5p	AGGF1		55109	ENSG00000164252	1
MIMAT0000263	hsa-miR-199b-5p	AKAP1		8165	ENSG00000121057	1
MIMAT0000263	hsa-miR-199b-5p	ANK3		288	ENSG00000151150	1
MIMAT0000263	hsa-miR-199b-5p	ANKRD42		338699	ENSG00000137494	1
MIMAT0000263	hsa-miR-199b-5p	ANXA4		307	ENSG00000196975	1
MIMAT0000263	hsa-miR-199b-5p	APBB1		322	ENSG00000166313	1
MIMAT0000263	hsa-miR-199b-5p	AQP4-AS1		147429	ENSG00000260372	1
MIMAT0000263	hsa-miR-199b-5p	ARF6		382	ENSG00000165527	1
MIMAT0000263	hsa-miR-199b-5p	ARHGAP12		94134	ENSG00000165322	1
MIMAT0000263	hsa-miR-199b-5p	ARHGAP21		57584	ENSG00000107863	1
MIMAT0000263	hsa-miR-199b-5p	ARHGEF28		64283	ENSG00000214944	1
MIMAT0000263	hsa-miR-199b-5p	ARL6IP6		151188	ENSG00000177917	1
MIMAT0000263	hsa-miR-199b-5p	ASRGL1		80150	ENSG00000162174	1
MIMAT0000263	hsa-miR-199b-5p	ATAD2B		54454	ENSG00000119778	1
MIMAT0000263	hsa-miR-199b-5p	AUTS2		26053	ENSG00000158321	1
MIMAT0000263	hsa-miR-199b-5p	B3GNT1		11041	ENSG00000174684	1
MIMAT0000263	hsa-miR-199b-5p	BAG4		9530	ENSG00000156735	1
MIMAT0000263	hsa-miR-199b-5p	BEND7		222389	ENSG00000165626	1
MIMAT0000263	hsa-miR-199b-5p	BLK		640	ENSG00000136573	1
MIMAT0000263	hsa-miR-199b-5p	BPIFC		254240	ENSG00000184459	1
MIMAT0000263	hsa-miR-199b-5p	C11orf88		399949	ENSG00000183644	1
MIMAT0000263	hsa-miR-199b-5p	C12orf29		91298	ENSG00000133641	1
MIMAT0000263	hsa-miR-199b-5p	C1GALT1		56913	ENSG00000106392	1
MIMAT0000263	hsa-miR-199b-5p	C1QL3		389941	ENSG00000165985	1
MIMAT0000263	hsa-miR-199b-5p	C9orf41		138199	ENSG00000156017	1
MIMAT0000263	hsa-miR-199b-5p	CALU		813	ENSG00000128595	1
MIMAT0000263	hsa-miR-199b-5p	CAMSAP2		23271	ENSG00000118200	1
MIMAT0000263	hsa-miR-199b-5p	CAP1		10487	ENSG00000131236	1
MIMAT0000263	hsa-miR-199b-5p	CAPZA1		829	ENSG00000116489	1
MIMAT0000263	hsa-miR-199b-5p	CAV1		857	ENSG00000105974	1
MIMAT0000263	hsa-miR-199b-5p	CCDC141		285025	ENSG00000163492	1
MIMAT0000263	hsa-miR-199b-5p	CCDC152		100129792	ENSG00000198865	1
MIMAT0000263	hsa-miR-199b-5p	CCDC62		84660	ENSG00000130783	1
MIMAT0000263	hsa-miR-199b-5p	CCNJ		54619	ENSG00000107443	1
MIMAT0000263	hsa-miR-199b-5p	CCNL1		57018	ENSG00000163660	1
MIMAT0000263	hsa-miR-199b-5p	CCPG1		9236	ENSG00000260916	1
MIMAT0000263	hsa-miR-199b-5p	CDH17		1015	ENSG00000079112	1
MIMAT0000263	hsa-miR-199b-5p	CDKAL1		54901	ENSG00000145996	1
MIMAT0000263	hsa-miR-199b-5p	CELSR1		9620	ENSG00000075275	1
MIMAT0000263	hsa-miR-199b-5p	CLCA1		1179	ENSG00000016490	1
MIMAT0000263	hsa-miR-199b-5p	CLIP1		6249	ENSG00000130779	1
MIMAT0000263	hsa-miR-199b-5p	CNOT8		9337	ENSG00000155508	1
MIMAT0000263	hsa-miR-199b-5p	CNPY2		10330	ENSG00000257727	1
MIMAT0000263	hsa-miR-199b-5p	CXCL12		6387	ENSG00000107562	1
MIMAT0000263	hsa-miR-199b-5p	CYP7B1		9420	ENSG00000172817	1
MIMAT0000263	hsa-miR-199b-5p	DARS		1615	ENSG00000115866	1
MIMAT0000263	hsa-miR-199b-5p	DAW1		164781	ENSG00000123977	1
MIMAT0000263	hsa-miR-199b-5p	DDX3X		1654	ENSG00000215301	1
MIMAT0000263	hsa-miR-199b-5p	DDX3Y		8653	ENSG00000067048	1
MIMAT0000263	hsa-miR-199b-5p	DPP8		54878	ENSG00000074603	1
MIMAT0000263	hsa-miR-199b-5p	DUSP14		11072	ENSG00000275932	1
MIMAT0000263	hsa-miR-199b-5p	EAF2		55840	ENSG00000145088	1
MIMAT0000263	hsa-miR-199b-5p	ECE1		1889	ENSG00000117298	1
MIMAT0000263	hsa-miR-199b-5p	EFCAB1		79645	ENSG00000034239	1
MIMAT0000263	hsa-miR-199b-5p	EGLN1		54583	ENSG00000135766	1
MIMAT0000263	hsa-miR-199b-5p	EIF5B		9669	ENSG00000158417	1
MIMAT0000263	hsa-miR-199b-5p	ENO3		2027	ENSG00000108515	1
MIMAT0000263	hsa-miR-199b-5p	EPAS1		2034	ENSG00000116016	1
MIMAT0000263	hsa-miR-199b-5p	ERO1LB		56605	ENSG00000086619	1
MIMAT0000263	hsa-miR-199b-5p	EXOC8		149371	ENSG00000116903	1
MIMAT0000263	hsa-miR-199b-5p	EXOSC9		5393	ENSG00000123737	1
MIMAT0000263	hsa-miR-199b-5p	FAM149A		25854	ENSG00000109794	1
MIMAT0000263	hsa-miR-199b-5p	FAM153B		202134	ENSG00000182230	1
MIMAT0000263	hsa-miR-199b-5p	FAM178A		55719	ENSG00000119906	1
MIMAT0000263	hsa-miR-199b-5p	FAM188A		80013	ENSG00000148481	1
MIMAT0000263	hsa-miR-199b-5p	FAM19A2		338811	ENSG00000198673	1
MIMAT0000263	hsa-miR-199b-5p	FEN1		2237	ENSG00000168496	1
MIMAT0000263	hsa-miR-199b-5p	FIGN		55137	ENSG00000182263	1
MIMAT0000263	hsa-miR-199b-5p	FKBP5		2289	ENSG00000096060	1
MIMAT0000263	hsa-miR-199b-5p	FLJ43315		644316		1
MIMAT0000263	hsa-miR-199b-5p	FLRT3		23767	ENSG00000125848	1
MIMAT0000263	hsa-miR-199b-5p	FTLP10		100130017	ENSG00000250426	1
MIMAT0000263	hsa-miR-199b-5p	FUBP1		8880	ENSG00000162613	1
MIMAT0000263	hsa-miR-199b-5p	GABPB1		2553	ENSG00000104064	1
MIMAT0000263	hsa-miR-199b-5p	GABRA2		2555	ENSG00000151834	1
MIMAT0000263	hsa-miR-199b-5p	GAD1		2571	ENSG00000128683	1
MIMAT0000263	hsa-miR-199b-5p	GBGT1		26301	ENSG00000148288	1
MIMAT0000263	hsa-miR-199b-5p	GJA5		2702	ENSG00000265107	1
MIMAT0000263	hsa-miR-199b-5p	GNG5		2787	ENSG00000174021	1
MIMAT0000263	hsa-miR-199b-5p	GPATCH2		55105	ENSG00000092978	1
MIMAT0000263	hsa-miR-199b-5p	GRAP2		9402	ENSG00000100351	1
MIMAT0000263	hsa-miR-199b-5p	GRIA2		2891	ENSG00000120251	1
MIMAT0000263	hsa-miR-199b-5p	GRIP1		23426	ENSG00000155974	1
MIMAT0000263	hsa-miR-199b-5p	HAPLN1		1404	ENSG00000145681	1
MIMAT0000263	hsa-miR-199b-5p	HDAC9		9734	ENSG00000048052	1
MIMAT0000263	hsa-miR-199b-5p	HDLBP		3069	ENSG00000115677	1
MIMAT0000263	hsa-miR-199b-5p	HK2		3099	ENSG00000159399	1
MIMAT0000263	hsa-miR-199b-5p	HMCN1		83872	ENSG00000143341	1
MIMAT0000263	hsa-miR-199b-5p	HSFY1		86614	ENSG00000172468	1
MIMAT0000263	hsa-miR-199b-5p	HSFY2		86614	ENSG00000169953	1
MIMAT0000263	hsa-miR-199b-5p	HSPA5		3309	ENSG00000044574	1
MIMAT0000263	hsa-miR-199b-5p	IL1RAP		3556	ENSG00000196083	1
MIMAT0000263	hsa-miR-199b-5p	IPO8		10526	ENSG00000133704	1
MIMAT0000263	hsa-miR-199b-5p	IQCH		64799	ENSG00000103599	1
MIMAT0000263	hsa-miR-199b-5p	IRF2BP2		359948	ENSG00000168264	1
MIMAT0000263	hsa-miR-199b-5p	KCND2		3751	ENSG00000184408	1
MIMAT0000263	hsa-miR-199b-5p	KCNH8		131096	ENSG00000183960	1
MIMAT0000263	hsa-miR-199b-5p	KCNV1		27012	ENSG00000164794	1
MIMAT0000263	hsa-miR-199b-5p	KIAA1109		84162	ENSG00000138688	1
MIMAT0000263	hsa-miR-199b-5p	KIF21A		55605	ENSG00000139116	1
MIMAT0000263	hsa-miR-199b-5p	KLHL29		114818	ENSG00000119771	1
MIMAT0000263	hsa-miR-199b-5p	KPNA4		3840	ENSG00000186432	1
MIMAT0000263	hsa-miR-199b-5p	LARGE		9215	ENSG00000133424	1
MIMAT0000263	hsa-miR-199b-5p	LDHC		3948	ENSG00000166796	1
MIMAT0000263	hsa-miR-199b-5p	LGI1		9211	ENSG00000108231	1
MIMAT0000263	hsa-miR-199b-5p	LIN7A		8825	ENSG00000111052	1
MIMAT0000263	hsa-miR-199b-5p	LINC00271		100131814	ENSG00000231028	1
MIMAT0000263	hsa-miR-199b-5p	LINC00340		401237	ENSG00000272168	1
MIMAT0000263	hsa-miR-199b-5p	LIPG		9388	ENSG00000101670	1
MIMAT0000263	hsa-miR-199b-5p	LOC646168		646168		1
MIMAT0000263	hsa-miR-199b-5p	LRP2		4036	ENSG00000081479	1
MIMAT0000263	hsa-miR-199b-5p	LRRC1		55227	ENSG00000137269	1
MIMAT0000263	hsa-miR-199b-5p	LRRC10B		390205	ENSG00000204950	1
MIMAT0000263	hsa-miR-199b-5p	LRRTM3		347731	ENSG00000198739	1
MIMAT0000263	hsa-miR-199b-5p	LTB4R2		56413	ENSG00000213906	1
MIMAT0000263	hsa-miR-199b-5p	M6PR		4074	ENSG00000003056	1
MIMAT0000263	hsa-miR-199b-5p	MAB21L1		4081	ENSG00000180660	1
MIMAT0000263	hsa-miR-199b-5p	MAGI2		9863	ENSG00000187391	1
MIMAT0000263	hsa-miR-199b-5p	MAP3K11		4296	ENSG00000173327	1
MIMAT0000263	hsa-miR-199b-5p	MAP4K3		8491	ENSG00000011566	1
MIMAT0000263	hsa-miR-199b-5p	METAP2		10988	ENSG00000111142	1
MIMAT0000263	hsa-miR-199b-5p	METTL9		51108	ENSG00000197006	1
MIMAT0000263	hsa-miR-199b-5p	MEX3C		51320	ENSG00000176624	1
MIMAT0000263	hsa-miR-199b-5p	MFF		56947	ENSG00000168958	1
MIMAT0000263	hsa-miR-199b-5p	MFN1		55669	ENSG00000171109	1
MIMAT0000263	hsa-miR-199b-5p	MMD		23531	ENSG00000108960	1
MIMAT0000263	hsa-miR-199b-5p	MPP5		64398	ENSG00000072415	1
MIMAT0000263	hsa-miR-199b-5p	MRPL22		29093	ENSG00000082515	1
MIMAT0000263	hsa-miR-199b-5p	MS4A3		932	ENSG00000149516	1
MIMAT0000263	hsa-miR-199b-5p	MSL1		339287	ENSG00000188895	1
MIMAT0000263	hsa-miR-199b-5p	MSL2		55167	ENSG00000174579	1
MIMAT0000263	hsa-miR-199b-5p	MTERFD1		51001	ENSG00000156469	1
MIMAT0000263	hsa-miR-199b-5p	MTRR		4552	ENSG00000124275	1
MIMAT0000263	hsa-miR-199b-5p	MXI1		4601	ENSG00000119950	1
MIMAT0000263	hsa-miR-199b-5p	NAALADL2		254827	ENSG00000177694	1
MIMAT0000263	hsa-miR-199b-5p	NBEA		26960	ENSG00000172915	1
MIMAT0000263	hsa-miR-199b-5p	NBR1		4077	ENSG00000188554	1
MIMAT0000263	hsa-miR-199b-5p	NDFIP1		80762	ENSG00000131507	1
MIMAT0000263	hsa-miR-199b-5p	NDUFB5		4711	ENSG00000136521	1
MIMAT0000263	hsa-miR-199b-5p	NEU3		10825	ENSG00000162139	1
MIMAT0000263	hsa-miR-199b-5p	NFATC2IP		84901	ENSG00000176953	1
MIMAT0000263	hsa-miR-199b-5p	NFS1		9054	ENSG00000244005	1
MIMAT0000263	hsa-miR-199b-5p	NLK		51701	ENSG00000087095	1
MIMAT0000263	hsa-miR-199b-5p	NPY2R		4887	ENSG00000185149	1
MIMAT0000263	hsa-miR-199b-5p	NR1I3		9970	ENSG00000143257	1
MIMAT0000263	hsa-miR-199b-5p	NXT2		55916	ENSG00000101888	1
MIMAT0000263	hsa-miR-199b-5p	OAZ3		51686	ENSG00000143450	1
MIMAT0000263	hsa-miR-199b-5p	OGT		8473	ENSG00000147162	1
MIMAT0000263	hsa-miR-199b-5p	OPTN		10133	ENSG00000123240	1
MIMAT0000263	hsa-miR-199b-5p	ORMDL1		94101	ENSG00000128699	1
MIMAT0000263	hsa-miR-199b-5p	OTX1		5013	ENSG00000115507	1
MIMAT0000263	hsa-miR-199b-5p	OXGR1		27199	ENSG00000165621	1
MIMAT0000263	hsa-miR-199b-5p	PAXBP1		94104	ENSG00000159086	1
MIMAT0000263	hsa-miR-199b-5p	PAXBP1		94104	ENSG00000263141	1
MIMAT0000263	hsa-miR-199b-5p	PCCA		5095	ENSG00000175198	1
MIMAT0000263	hsa-miR-199b-5p	PCNT		5116	ENSG00000160299	1
MIMAT0000263	hsa-miR-199b-5p	PFDN6		10471	ENSG00000204220	1
MIMAT0000263	hsa-miR-199b-5p	PFDN6		10471	ENSG00000206283	1
MIMAT0000263	hsa-miR-199b-5p	PFDN6		10471	ENSG00000224782	1
MIMAT0000263	hsa-miR-199b-5p	PFDN6		10471	ENSG00000235692	1
MIMAT0000263	hsa-miR-199b-5p	PFDN6		10471	ENSG00000237335	1
MIMAT0000263	hsa-miR-199b-5p	PHF16		9767	ENSG00000102221	1
MIMAT0000263	hsa-miR-199b-5p	PIGS		94005	ENSG00000087111	1
MIMAT0000263	hsa-miR-199b-5p	PIK3CD		5293	ENSG00000171608	1
MIMAT0000263	hsa-miR-199b-5p	PIWIL4		143689	ENSG00000134627	1
MIMAT0000263	hsa-miR-199b-5p	PLXDC2		84898	ENSG00000120594	1
MIMAT0000263	hsa-miR-199b-5p	POTEF		728378	ENSG00000196604	1
MIMAT0000263	hsa-miR-199b-5p	PPARGC1A		10891	ENSG00000109819	1
MIMAT0000263	hsa-miR-199b-5p	PPP1R2		5504	ENSG00000184203	1
MIMAT0000263	hsa-miR-199b-5p	PPP6C		5537	ENSG00000119414	1
MIMAT0000263	hsa-miR-199b-5p	PRDM5		11107	ENSG00000138738	1
MIMAT0000263	hsa-miR-199b-5p	PRRC2A		7916	ENSG00000204469	1
MIMAT0000263	hsa-miR-199b-5p	PRRC2A		7916	ENSG00000206427	1
MIMAT0000263	hsa-miR-199b-5p	PRRC2A		7916	ENSG00000225164	1
MIMAT0000263	hsa-miR-199b-5p	PRRC2A		7916	ENSG00000225748	1
MIMAT0000263	hsa-miR-199b-5p	PRRC2A		7916	ENSG00000226618	1
MIMAT0000263	hsa-miR-199b-5p	PRRC2A		7916	ENSG00000231370	1
MIMAT0000263	hsa-miR-199b-5p	PRRC2A		7916	ENSG00000231825	1
MIMAT0000263	hsa-miR-199b-5p	RAB10		10890	ENSG00000084733	1
MIMAT0000263	hsa-miR-199b-5p	RAB21		23011	ENSG00000080371	1
MIMAT0000263	hsa-miR-199b-5p	RAB3C		115827	ENSG00000152932	1
MIMAT0000263	hsa-miR-199b-5p	RAD23B		5887	ENSG00000119318	1
MIMAT0000263	hsa-miR-199b-5p	RANBP2		5903	ENSG00000153201	1
MIMAT0000263	hsa-miR-199b-5p	RBM24		221662	ENSG00000112183	1
MIMAT0000263	hsa-miR-199b-5p	RBM47		54502	ENSG00000163694	1
MIMAT0000263	hsa-miR-199b-5p	RCOR3		55758	ENSG00000117625	1
MIMAT0000263	hsa-miR-199b-5p	RGS6		9628	ENSG00000182732	1
MIMAT0000263	hsa-miR-199b-5p	RHBDD1		84236	ENSG00000144468	1
MIMAT0000263	hsa-miR-199b-5p	RND1		27289	ENSG00000172602	1
MIMAT0000263	hsa-miR-199b-5p	RNF11		26994	ENSG00000123091	1
MIMAT0000263	hsa-miR-199b-5p	RNF38		152006	ENSG00000137075	1
MIMAT0000263	hsa-miR-199b-5p	RORA		6095	ENSG00000069667	1
MIMAT0000263	hsa-miR-199b-5p	RPL9		6133	ENSG00000163682	1
MIMAT0000263	hsa-miR-199b-5p	RRN3P2		653390		1
MIMAT0000263	hsa-miR-199b-5p	RTKN2		219790	ENSG00000182010	1
MIMAT0000263	hsa-miR-199b-5p	RTP4		64108	ENSG00000136514	1
MIMAT0000263	hsa-miR-199b-5p	RXFP2		122042	ENSG00000133105	1
MIMAT0000263	hsa-miR-199b-5p	SACS		26278	ENSG00000151835	1
MIMAT0000263	hsa-miR-199b-5p	SAP30BP		29115	ENSG00000161526	1
MIMAT0000263	hsa-miR-199b-5p	SATB1		6304	ENSG00000182568	1
MIMAT0000263	hsa-miR-199b-5p	SCCPDH		51097	ENSG00000143653	1
MIMAT0000263	hsa-miR-199b-5p	SCPEP1		59342	ENSG00000121064	1
MIMAT0000263	hsa-miR-199b-5p	SELP		6403	ENSG00000174175	1
MIMAT0000263	hsa-miR-199b-5p	SHOC2		8036	ENSG00000108061	1
MIMAT0000263	hsa-miR-199b-5p	SIRT1		23411	ENSG00000096717	1
MIMAT0000263	hsa-miR-199b-5p	SKIDA1		387640	ENSG00000180592	1
MIMAT0000263	hsa-miR-199b-5p	SLC25A13		10165	ENSG00000004864	1
MIMAT0000263	hsa-miR-199b-5p	SLC35E1		79939	ENSG00000127526	1
MIMAT0000263	hsa-miR-199b-5p	SMPX		23676	ENSG00000091482	1
MIMAT0000263	hsa-miR-199b-5p	SNAI1		6615	ENSG00000124216	1
MIMAT0000263	hsa-miR-199b-5p	SNRPE		6635	ENSG00000182004	1
MIMAT0000263	hsa-miR-199b-5p	SNTB1		6641	ENSG00000172164	1
MIMAT0000263	hsa-miR-199b-5p	SNX29P2		440352	ENSG00000198106	1
MIMAT0000263	hsa-miR-199b-5p	SORCS3		22986	ENSG00000156395	1
MIMAT0000263	hsa-miR-199b-5p	SOS2		6655	ENSG00000100485	1
MIMAT0000263	hsa-miR-199b-5p	SOX2		6657	ENSG00000181449	1
MIMAT0000263	hsa-miR-199b-5p	SOX4		6659	ENSG00000124766	1
MIMAT0000263	hsa-miR-199b-5p	SP8		221833	ENSG00000164651	1
MIMAT0000263	hsa-miR-199b-5p	SRRM1		10250	ENSG00000133226	1
MIMAT0000263	hsa-miR-199b-5p	ST7		93655	ENSG00000004866	1
MIMAT0000263	hsa-miR-199b-5p	STX12		23673	ENSG00000117758	1
MIMAT0000263	hsa-miR-199b-5p	SUMO1		7341	ENSG00000116030	1
MIMAT0000263	hsa-miR-199b-5p	SUN1		23353	ENSG00000164828	1
MIMAT0000263	hsa-miR-199b-5p	SYNCRIP		10492	ENSG00000135316	1
MIMAT0000263	hsa-miR-199b-5p	SYNDIG1L		646658	ENSG00000183379	1
MIMAT0000263	hsa-miR-199b-5p	SYNRG		11276	ENSG00000274047	1
MIMAT0000263	hsa-miR-199b-5p	SYTL2		54843	ENSG00000137501	1
MIMAT0000263	hsa-miR-199b-5p	TBC1D12		23232	ENSG00000108239	1
MIMAT0000263	hsa-miR-199b-5p	TESPA1		9840	ENSG00000135426	1
MIMAT0000263	hsa-miR-199b-5p	TET2		54790	ENSG00000168769	1
MIMAT0000263	hsa-miR-199b-5p	TMCO6		55374	ENSG00000113119	1
MIMAT0000263	hsa-miR-199b-5p	TMEM63B		55362	ENSG00000137216	1
MIMAT0000263	hsa-miR-199b-5p	TMEM87B		84910	ENSG00000153214	1
MIMAT0000263	hsa-miR-199b-5p	TMPO		7112	ENSG00000120802	1
MIMAT0000263	hsa-miR-199b-5p	TOX3		27324	ENSG00000103460	1
MIMAT0000263	hsa-miR-199b-5p	TPR		7175	ENSG00000047410	1
MIMAT0000263	hsa-miR-199b-5p	TRHDE		29953	ENSG00000072657	1
MIMAT0000263	hsa-miR-199b-5p	TRIB1		10221	ENSG00000173334	1
MIMAT0000263	hsa-miR-199b-5p	TRIP10		9322	ENSG00000125733	1
MIMAT0000263	hsa-miR-199b-5p	TSPAN6		7105	ENSG00000000003	1
MIMAT0000263	hsa-miR-199b-5p	TTC27		55622	ENSG00000018699	1
MIMAT0000263	hsa-miR-199b-5p	TTTY22		252954	ENSG00000224075	1
MIMAT0000263	hsa-miR-199b-5p	TXLNB		167838	ENSG00000164440	1
MIMAT0000263	hsa-miR-199b-5p	TXNL1		9352	ENSG00000091164	1
MIMAT0000263	hsa-miR-199b-5p	UBAP1		51271	ENSG00000165006	1
MIMAT0000263	hsa-miR-199b-5p	UBE2E1		7324	ENSG00000170142	1
MIMAT0000263	hsa-miR-199b-5p	UNC80		285175	ENSG00000144406	1
MIMAT0000263	hsa-miR-199b-5p	UVRAG		7405	ENSG00000198382	1
MIMAT0000263	hsa-miR-199b-5p	VPS35		55737	ENSG00000069329	1
MIMAT0000263	hsa-miR-199b-5p	WAPAL		23063	ENSG00000062650	1
MIMAT0000263	hsa-miR-199b-5p	XPOT		11260	ENSG00000184575	1
MIMAT0000263	hsa-miR-199b-5p	XRCC4		7518	ENSG00000152422	1
MIMAT0000263	hsa-miR-199b-5p	YWHAB		7529	ENSG00000166913	1
MIMAT0000263	hsa-miR-199b-5p	YWHAE		7531	ENSG00000108953	1
MIMAT0000263	hsa-miR-199b-5p	ZBTB2		57621	ENSG00000181472	1
MIMAT0000263	hsa-miR-199b-5p	ZBTB42		100128927	ENSG00000179627	1
MIMAT0000263	hsa-miR-199b-5p	ZFAND4		93550	ENSG00000172671	1
MIMAT0000263	hsa-miR-199b-5p	ZFC3H1		196441	ENSG00000133858	1
MIMAT0000263	hsa-miR-199b-5p	ZNF254		9534	ENSG00000213096	1
MIMAT0000263	hsa-miR-199b-5p	ZNF280B		140883	ENSG00000275004	1
MIMAT0000263	hsa-miR-199b-5p	ZNF584		201514	ENSG00000171574	1
MIMAT0000263	hsa-miR-199b-5p	ZNF720		124411	ENSG00000197302	1
MIMAT0000263	hsa-miR-199b-5p	ZPBP2		124626	ENSG00000186075	1
MIMAT0000427	hsa-miR-133a-3p			100132406	ENSG00000271425	1
MIMAT0000427	hsa-miR-133a-3p			206338	ENSG00000172901	1
MIMAT0000427	hsa-miR-133a-3p			387628	ENSG00000227449	1
MIMAT0000427	hsa-miR-133a-3p			400043	ENSG00000250742	1
MIMAT0000427	hsa-miR-133a-3p			728537	ENSG00000228486	1
MIMAT0000427	hsa-miR-133a-3p	ACPL2		92370	ENSG00000155893	1
MIMAT0000427	hsa-miR-133a-3p	AFTPH		54812	ENSG00000119844	1
MIMAT0000427	hsa-miR-133a-3p	ANKRD28		23243	ENSG00000206560	1
MIMAT0000427	hsa-miR-133a-3p	AP4E1		23431	ENSG00000081014	1
MIMAT0000427	hsa-miR-133a-3p	APPL2		55198	ENSG00000136044	1
MIMAT0000427	hsa-miR-133a-3p	ARHGAP12		94134	ENSG00000165322	1
MIMAT0000427	hsa-miR-133a-3p	ARHGAP8		23779	ENSG00000241484	1
MIMAT0000427	hsa-miR-133a-3p	ASH1L		55870	ENSG00000116539	1
MIMAT0000427	hsa-miR-133a-3p	ATG16L2		89849	ENSG00000168010	1
MIMAT0000427	hsa-miR-133a-3p	ATP13A3		79572	ENSG00000133657	1
MIMAT0000427	hsa-miR-133a-3p	B3GALNT1		8706	ENSG00000169255	1
MIMAT0000427	hsa-miR-133a-3p	BAZ2A		11176	ENSG00000076108	1
MIMAT0000427	hsa-miR-133a-3p	BEST1		7439	ENSG00000167995	1
MIMAT0000427	hsa-miR-133a-3p	BICC1		80114	ENSG00000122870	1
MIMAT0000427	hsa-miR-133a-3p	BMP2K		55589	ENSG00000138756	1
MIMAT0000427	hsa-miR-133a-3p	BNIP3L		665	ENSG00000104765	1
MIMAT0000427	hsa-miR-133a-3p	BTBD3		22903	ENSG00000132640	1
MIMAT0000427	hsa-miR-133a-3p	C11orf58		10944	ENSG00000110696	1
MIMAT0000427	hsa-miR-133a-3p	C20orf194		25943	ENSG00000088854	1
MIMAT0000427	hsa-miR-133a-3p	CAPN15		6650	ENSG00000103326	1
MIMAT0000427	hsa-miR-133a-3p	CASC4		113201	ENSG00000166734	1
MIMAT0000427	hsa-miR-133a-3p	CCDC176		80127	ENSG00000119636	1
MIMAT0000427	hsa-miR-133a-3p	CCNC		892	ENSG00000112237	1
MIMAT0000427	hsa-miR-133a-3p	CCT6P3		643180	ENSG00000234585	1
MIMAT0000427	hsa-miR-133a-3p	CD200		4345	ENSG00000091972	1
MIMAT0000427	hsa-miR-133a-3p	CD86		942	ENSG00000114013	1
MIMAT0000427	hsa-miR-133a-3p	CDHR3		222256	ENSG00000128536	1
MIMAT0000427	hsa-miR-133a-3p	CDK13		8621	ENSG00000065883	1
MIMAT0000427	hsa-miR-133a-3p	CELF4		56853	ENSG00000101489	1
MIMAT0000427	hsa-miR-133a-3p	CELF6		60677	ENSG00000140488	1
MIMAT0000427	hsa-miR-133a-3p	CELP		1057	ENSG00000170827	1
MIMAT0000427	hsa-miR-133a-3p	CEP85L		387119	ENSG00000111860	1
MIMAT0000427	hsa-miR-133a-3p	CETN3		1070	ENSG00000153140	1
MIMAT0000427	hsa-miR-133a-3p	CHST8		64377	ENSG00000124302	1
MIMAT0000427	hsa-miR-133a-3p	CLTA		1211	ENSG00000122705	1
MIMAT0000427	hsa-miR-133a-3p	CMTM1		113540	ENSG00000089505	1
MIMAT0000427	hsa-miR-133a-3p	CMTM5		116173	ENSG00000166091	1
MIMAT0000427	hsa-miR-133a-3p	CMTM6		54918	ENSG00000091317	1
MIMAT0000427	hsa-miR-133a-3p	CNN2		1265	ENSG00000064666	1
MIMAT0000427	hsa-miR-133a-3p	CNRIP1		25927	ENSG00000119865	1
MIMAT0000427	hsa-miR-133a-3p	CRTAM		56253	ENSG00000109943	1
MIMAT0000427	hsa-miR-133a-3p	CSNK1G3		1456	ENSG00000151292	1
MIMAT0000427	hsa-miR-133a-3p	CSRNP3		80034	ENSG00000178662	1
MIMAT0000427	hsa-miR-133a-3p	CTH		1491	ENSG00000116761	1
MIMAT0000427	hsa-miR-133a-3p	CYMP		643160	ENSG00000240194	1
MIMAT0000427	hsa-miR-133a-3p	DBX2		440097	ENSG00000185610	1
MIMAT0000427	hsa-miR-133a-3p	DCC		1630	ENSG00000187323	1
MIMAT0000427	hsa-miR-133a-3p	DCLRE1A		9937	ENSG00000198924	1
MIMAT0000427	hsa-miR-133a-3p	DDX39B		7919	ENSG00000198563	1
MIMAT0000427	hsa-miR-133a-3p	DDX39B		7919	ENSG00000215425	1
MIMAT0000427	hsa-miR-133a-3p	DDX39B		7919	ENSG00000225073	1
MIMAT0000427	hsa-miR-133a-3p	DDX39B		7919	ENSG00000225859	1
MIMAT0000427	hsa-miR-133a-3p	DDX39B		7919	ENSG00000229496	1
MIMAT0000427	hsa-miR-133a-3p	DDX39B		7919	ENSG00000230624	1
MIMAT0000427	hsa-miR-133a-3p	DDX39B		7919	ENSG00000235439	1
MIMAT0000427	hsa-miR-133a-3p	DDX39B		7919	ENSG00000237889	1
MIMAT0000427	hsa-miR-133a-3p	DKK2		27123	ENSG00000155011	1
MIMAT0000427	hsa-miR-133a-3p	DOLPP1		57171	ENSG00000167130	1
MIMAT0000427	hsa-miR-133a-3p	DSN1		79980	ENSG00000149636	1
MIMAT0000427	hsa-miR-133a-3p	DUSP5P1		574029	ENSG00000183929	1
MIMAT0000427	hsa-miR-133a-3p	DYDC1		143241	ENSG00000170788	1
MIMAT0000427	hsa-miR-133a-3p	EBF2		64641	ENSG00000221818	1
MIMAT0000427	hsa-miR-133a-3p	EDEM1		9695	ENSG00000134109	1
MIMAT0000427	hsa-miR-133a-3p	ELP5		23587	ENSG00000170291	1
MIMAT0000427	hsa-miR-133a-3p	ENC1		8507	ENSG00000171617	1
MIMAT0000427	hsa-miR-133a-3p	ENPEP		2028	ENSG00000138792	1
MIMAT0000427	hsa-miR-133a-3p	ENPP3		5169	ENSG00000154269	1
MIMAT0000427	hsa-miR-133a-3p	ENTPD5		957	ENSG00000187097	1
MIMAT0000427	hsa-miR-133a-3p	EPHA5		2044	ENSG00000145242	1
MIMAT0000427	hsa-miR-133a-3p	EPHA7		2045	ENSG00000135333	1
MIMAT0000427	hsa-miR-133a-3p	EPS15		2060	ENSG00000085832	1
MIMAT0000427	hsa-miR-133a-3p	ETF1		2107	ENSG00000120705	1
MIMAT0000427	hsa-miR-133a-3p	EZH2		2146	ENSG00000106462	1
MIMAT0000427	hsa-miR-133a-3p	FAIM		55179	ENSG00000158234	1
MIMAT0000427	hsa-miR-133a-3p	FAM160B1		57700	ENSG00000151553	1
MIMAT0000427	hsa-miR-133a-3p	FAM35BP		439965	ENSG00000165874	1
MIMAT0000427	hsa-miR-133a-3p	FAM35BP		439965	ENSG00000264651	1
MIMAT0000427	hsa-miR-133a-3p	FAM46A		55603	ENSG00000112773	1
MIMAT0000427	hsa-miR-133a-3p	FBXL17		64839	ENSG00000145743	1
MIMAT0000427	hsa-miR-133a-3p	FBXL2		25827	ENSG00000153558	1
MIMAT0000427	hsa-miR-133a-3p	FBXW11		23291	ENSG00000072803	1
MIMAT0000427	hsa-miR-133a-3p	FHAD1		114827	ENSG00000142621	1
MIMAT0000427	hsa-miR-133a-3p	FLI1		2313	ENSG00000151702	1
MIMAT0000427	hsa-miR-133a-3p	FLJ16124		440867		1
MIMAT0000427	hsa-miR-133a-3p	FOXC1		2296	ENSG00000054598	1
MIMAT0000427	hsa-miR-133a-3p	FRG1B		284802		1
MIMAT0000427	hsa-miR-133a-3p	GABPB2		126626	ENSG00000143458	1
MIMAT0000427	hsa-miR-133a-3p	GARNL3		84253	ENSG00000136895	1
MIMAT0000427	hsa-miR-133a-3p	GLOD4		51031	ENSG00000167699	1
MIMAT0000427	hsa-miR-133a-3p	GLRA2		2742	ENSG00000101958	1
MIMAT0000427	hsa-miR-133a-3p	GPD2		2820	ENSG00000115159	1
MIMAT0000427	hsa-miR-133a-3p	GPM6A		2823	ENSG00000150625	1
MIMAT0000427	hsa-miR-133a-3p	HAVCR2		84868	ENSG00000135077	1
MIMAT0000427	hsa-miR-133a-3p	HERC6		55008	ENSG00000138642	1
MIMAT0000427	hsa-miR-133a-3p	HMGCLL1		54511	ENSG00000146151	1
MIMAT0000427	hsa-miR-133a-3p	HORMAD2		150280	ENSG00000176635	1
MIMAT0000427	hsa-miR-133a-3p	HS2ST1		9653	ENSG00000153936	1
MIMAT0000427	hsa-miR-133a-3p	IFT52		51098	ENSG00000101052	1
MIMAT0000427	hsa-miR-133a-3p	IQCF2		389123	ENSG00000184345	1
MIMAT0000427	hsa-miR-133a-3p	KCNIP1		30820	ENSG00000182132	1
MIMAT0000427	hsa-miR-133a-3p	KCNMA1		3778	ENSG00000156113	1
MIMAT0000427	hsa-miR-133a-3p	KIAA1429		25962	ENSG00000164944	1
MIMAT0000427	hsa-miR-133a-3p	KIAA1432		57589	ENSG00000107036	1
MIMAT0000427	hsa-miR-133a-3p	KIAA1704		55425	ENSG00000133114	1
MIMAT0000427	hsa-miR-133a-3p	KIF3C		3797	ENSG00000084731	1
MIMAT0000427	hsa-miR-133a-3p	KMT2E		55904	ENSG00000005483	1
MIMAT0000427	hsa-miR-133a-3p	LAMP2		3920	ENSG00000005893	1
MIMAT0000427	hsa-miR-133a-3p	LANCL2		55915	ENSG00000132434	1
MIMAT0000427	hsa-miR-133a-3p	LARP6		55323	ENSG00000166173	1
MIMAT0000427	hsa-miR-133a-3p	LHX5		64211	ENSG00000089116	1
MIMAT0000427	hsa-miR-133a-3p	LOC100132352		100132352		1
MIMAT0000427	hsa-miR-133a-3p	LOC646736		646736		1
MIMAT0000427	hsa-miR-133a-3p	LOXL4		84171	ENSG00000138131	1
MIMAT0000427	hsa-miR-133a-3p	LPL		4023	ENSG00000175445	1
MIMAT0000427	hsa-miR-133a-3p	LRBA		987	ENSG00000198589	1
MIMAT0000427	hsa-miR-133a-3p	LRRC28		123355	ENSG00000168904	1
MIMAT0000427	hsa-miR-133a-3p	LRRC36		55282	ENSG00000159708	1
MIMAT0000427	hsa-miR-133a-3p	MAX		4149	ENSG00000125952	1
MIMAT0000427	hsa-miR-133a-3p	MECOM		2122	ENSG00000085276	1
MIMAT0000427	hsa-miR-133a-3p	MED8		112950	ENSG00000159479	1
MIMAT0000427	hsa-miR-133a-3p	METAP2		10988	ENSG00000111142	1
MIMAT0000427	hsa-miR-133a-3p	MFSD8		256471	ENSG00000164073	1
MIMAT0000427	hsa-miR-133a-3p	MGME1		92667	ENSG00000125871	1
MIMAT0000427	hsa-miR-133a-3p	MSANTD3		91283	ENSG00000066697	1
MIMAT0000427	hsa-miR-133a-3p	MTMR4		9110	ENSG00000108389	1
MIMAT0000427	hsa-miR-133a-3p	MYH9		4627	ENSG00000100345	1
MIMAT0000427	hsa-miR-133a-3p	NCOA7		135112	ENSG00000111912	1
MIMAT0000427	hsa-miR-133a-3p	NFS1		9054	ENSG00000244005	1
MIMAT0000427	hsa-miR-133a-3p	NIPA2		81614	ENSG00000140157	1
MIMAT0000427	hsa-miR-133a-3p	NME4		4833	ENSG00000103202	1
MIMAT0000427	hsa-miR-133a-3p	NPL		80896	ENSG00000135838	1
MIMAT0000427	hsa-miR-133a-3p	NSMCE4A		54780	ENSG00000107672	1
MIMAT0000427	hsa-miR-133a-3p	NUP153		9972	ENSG00000124789	1
MIMAT0000427	hsa-miR-133a-3p	NUP160		23279	ENSG00000030066	1
MIMAT0000427	hsa-miR-133a-3p	NUP205		23165	ENSG00000155561	1
MIMAT0000427	hsa-miR-133a-3p	OLFM4		10562	ENSG00000102837	1
MIMAT0000427	hsa-miR-133a-3p	OSBPL9		114883	ENSG00000117859	1
MIMAT0000427	hsa-miR-133a-3p	PCDH15		65217	ENSG00000150275	1
MIMAT0000427	hsa-miR-133a-3p	PDCL		5082	ENSG00000136940	1
MIMAT0000427	hsa-miR-133a-3p	PEX5L		51555	ENSG00000114757	1
MIMAT0000427	hsa-miR-133a-3p	PFDN2		5202	ENSG00000143256	1
[truncated: 3,963 more rows]
