# Supplementary material for: The Diagnostic and Predictive Significance of Immune-Related Genes and Immune Characteristics in the Occurrence and Progression of IgA Nephropathy
Source: J Immunol Res. 2022 Apr 28;2022:9284204. doi: 10.1155/2022/9284204 (PMC9071862; doi:10.1155/2022/9284204)
Supplement: Supplementary Materials — Supplementary Table 1: the immune-related genes downloaded from the import database (https://www.immport.org/shared/). Supplementary Table 2: all data of GO enrichment analysis. Supplementary Table 3: all data of KEGG enrichment analysis. Supplementary Table 4: the target predictions of these 20 DE-miRNAs in the miRDB database. Supplementary Table 5: the target predictions of these 20 DE-miRNAs in the miRWalk database. Supplementary Table 6: the target predictions of these 20 DE-miRNAs in the miRanda database. Supplementary Table 7: the lncRNAs which target the DE-miRNA related to PPIA, ADRB2, and TFRC in the starBase v 3.0 database. [file 9284204.f1.zip › Supplementary Table7.txt]

lncRNA	miRNA	mRNA
AL360012.1	hsa-miR-216b-5p	PPIA
LINC01184	hsa-miR-216b-5p	PPIA
NEAT1	hsa-miR-216b-5p	PPIA
MALAT1	hsa-miR-216b-5p	PPIA
AC130650.2	hsa-miR-216b-5p	PPIA
NEAT1	hsa-miR-34c-5p	PPIA
LINC00665	hsa-miR-34c-5p	PPIA
XIST	hsa-miR-34c-5p	PPIA
NEAT1	hsa-miR-888-5p	ADRB2
MALAT1	hsa-miR-888-5p	ADRB2
XIST	hsa-miR-888-5p	ADRB2
NEAT1	hsa-miR-31-5p	TFRC
AC087477.2	hsa-miR-31-5p	TFRC
XIST	hsa-miR-31-5p	TFRC
LINC01783	hsa-miR-199b-5p	TFRC
BX284668.2	hsa-miR-199b-5p	TFRC
AC084346.2	hsa-miR-199b-5p	TFRC
MALAT1	hsa-miR-378d	TFRC
AC005261.1	hsa-miR-378d	TFRC
NORAD	hsa-miR-378d	TFRC
MALAT1	hsa-miR-378e	TFRC
NORAD	hsa-miR-378e	TFRC
AC005261.1	hsa-miR-378e	TFRC
LINC02381	hsa-miR-133a-3p	TFRC
NEAT1	hsa-miR-133a-3p	TFRC
